# Supplementary material for: Three Millennia of Southwestern North American Dustiness and Future Implications
Source: PLoS One. 2016 Feb 17;11(2):e0149573. doi: 10.1371/journal.pone.0149573 (PMC4757576; doi:10.1371/journal.pone.0149573)
Supplement: S1 Dataset — Supplemental Dataset: The Supplemental dataset contains the data used in this publication including (1) the composite dust record (plotted in Fig 8C), (2) μXRF Ti, Ca, and K down-core data on short and long cores, (3) μXRF dust fraction record (plotted in Fig 8B), (4) Grain size fraction ≤15.1μm (Plotted in Fig 8A), (5) raw long-core grain size data, (6) raw short core grain size data, (7) Wolf Creek Pass dust grain size data, (8) Wolf Creek Pass dust μXRF data, (9) Fish Lake rock μXRF data, and (10) Fish Lake turbidite intervals (still included in the XRF down core Ti, Ca, and K measurements and grain size data). The XRF data here have been linearly adjusted for the shrinkage during epoxy resin imbedding. (XLSX) [file pone.0149573.s001.xlsx]

## Sheet: Composite Record
Depth (cm)	Year BP	Composite Index		Year BP2	Weighted Median	1Sigma	2sigma
-0.00236133	-64.0486	-0.167702		-52.8141	0.101827	1.36764	2.40066
0.0776643	-62.5295	-0.248355		-38.4422	-0.0595603	0.678963	2.31458
0.15769	-61.0128	0.358954		-24.0704	-0.130404	0.937218	2.05632
0.237716	-59.495	0.831082		-9.69849	0.850019	1.79807	3.17543
0.317741	-57.9771	0.972959		4.67337	0.776435	1.79807	3.08934
0.397767	-56.4536	1.27876		19.0452	0.471428	1.10939	1.79807
0.477793	-54.9331	-0.660111		33.4171	0.165955	0.851133	1.6259
0.557818	-53.4125	-0.519964		47.7889	0.49774	1.6259	2.91717
0.637844	-51.8955	0.0280722		62.1608	0.635729	1.71198	2.91717
0.71787	-50.3706	-0.00915061		76.5327	-0.165462	0.678963	1.6259
0.797895	-48.8402	0.0900332		90.9045	-0.202257	0.420709	1.19547
0.877921	-47.3136	-0.630079		105.276	-0.334136	0.506794	1.53981
0.957947	-45.7891	0.207098		119.648	-0.674446	0.592879	1.88415
1.02636	-44.4917	0.959016		134.02	-0.763089	0.592879	1.97024
1.08191	-43.4355	0.962165		148.392	-0.863034	0.506794	1.88415
1.13747	-42.3775	0.1633		162.764	-0.838317	0.420709	1.79807
1.19302	-41.3191	-0.31532		177.136	-0.77396	0.420709	1.71198
1.24858	-40.2609	-0.104925		191.508	-0.720903	0.420709	1.71198
1.30413	-39.2061	-0.287947		205.879	-0.684659	0.420709	1.71198
1.35968	-38.1493	-0.168187		220.251	-0.677734	0.334624	1.6259
1.41524	-37.0875	-0.221388		234.623	-0.674687	0.334624	1.6259
1.47079	-36.0275	-0.441087		248.995	-0.665677	0.334624	1.53981
1.52634	-34.9689	-0.0877722		263.367	-0.658849	0.248539	1.53981
1.5819	-33.9103	-0.257167		277.739	-0.648543	0.248539	1.45373
1.63745	-32.8645	-0.291944		292.111	-0.618952	0.248539	1.45373
1.693	-31.8073	-0.286562		306.482	-0.589144	0.334624	1.45373
1.74856	-30.7519	-0.164743		320.854	-0.597478	0.334624	1.36764
1.80411	-29.6963	-0.137093		335.226	-0.581747	0.334624	1.45373
1.85967	-28.6406	-0.065085		349.598	-0.546443	0.334624	1.45373
1.91522	-27.5811	0.115904		363.97	-0.512772	0.334624	1.45373
1.97077	-26.5229	-0.474236		378.342	-0.501132	0.334624	1.53981
2.01872	-25.6133	-0.269765		392.714	-0.520107	0.334624	1.45373
2.05821	-24.8605	-0.172602		407.085	-0.489045	0.334624	1.53981
2.09771	-24.1094	-0.164909		421.457	-0.51332	0.334624	1.45373
2.1372	-23.3591	-0.158314		435.829	-0.501049	0.334624	1.45373
2.1767	-22.6077	-0.229404		450.201	-0.506546	0.334624	1.45373
2.21619	-21.8555	-0.143036		464.573	-0.512599	0.248539	1.36764
2.25569	-21.1054	-0.080798		478.945	-0.510529	0.248539	1.28156
2.29519	-20.3534	-0.169236		493.317	-0.491605	0.248539	1.28156
2.33468	-19.6007	0.0418505		507.688	-0.493598	0.248539	1.19547
2.37418	-18.8424	-0.245424		522.06	-0.440044	0.334624	1.19547
2.41367	-18.0867	0.273187		536.432	-0.416275	0.334624	1.10939
2.45317	-17.3294	0.334154		550.804	-0.347516	0.334624	1.10939
2.49266	-16.5756	0.44917		565.176	-0.282662	0.420709	1.19547
2.53216	-15.8225	0.476272		579.548	-0.163214	0.506794	1.28156
2.57165	-15.0695	0.683297		593.92	-0.101564	0.592879	1.28156
2.61115	-14.3175	1.05347		608.291	-0.0817104	0.506794	1.28156
2.65065	-13.5683	0.699315		622.663	-0.0490279	0.592879	1.28156
2.69014	-12.8188	1.68124		637.035	0.00151483	0.592879	1.36764
2.72964	-12.0691	1.26432		651.407	0.0624511	0.678963	1.45373
2.76913	-11.3201	0.572311		665.779	0.0920019	0.678963	1.45373
2.80863	-10.5701	0.662821		680.151	0.0804305	0.678963	1.45373
2.84812	-9.82024	1.24073		694.523	0.0598085	0.678963	1.45373
2.88762	-9.06692	1.36147		708.894	0.0539145	0.678963	1.45373
2.92711	-8.31533	1.08432		723.266	0.0579466	0.678963	1.53981
2.96661	-7.57091	1.01395		737.638	0.0559555	0.678963	1.53981
3.00788	-6.78047	0.778741		752.01	0.0551535	0.678963	1.53981
3.05886	-5.81093	0.636213		766.382	0.0515402	0.678963	1.53981
3.10984	-4.83917	1.10749		780.754	0.0692661	0.765048	1.53981
3.16082	-3.87073	0.600805		795.126	0.0693982	0.765048	1.53981
3.2118	-2.9023	0.648494		809.497	0.0613733	0.678963	1.53981
3.26278	-1.93774	0.774218		823.869	0.0850848	0.765048	1.53981
3.31376	-0.96572	0.711583		838.241	0.0981589	0.678963	1.53981
3.36474	0.00511209	0.646348		852.613	0.113865	0.765048	1.53981
3.41572	0.974092	0.6706		866.985	0.104613	0.678963	1.53981
3.4667	1.94824	0.734575		881.357	0.113684	0.678963	1.45373
3.51768	2.91621	0.737459		895.729	0.12839	0.678963	1.45373
3.56866	3.88788	0.816675		910.101	0.127835	0.678963	1.45373
3.61964	4.85591	0.99859		924.472	0.140354	0.678963	1.45373
3.67062	5.81915	1.34495		938.844	0.129776	0.678963	1.45373
3.7216	6.79062	0.610232		953.216	0.137763	0.678963	1.45373
3.77258	7.76739	1.03806		967.588	0.125135	0.678963	1.45373
3.82356	8.72768	0.843294		981.96	0.124628	0.592879	1.36764
3.87454	9.69368	0.916268		996.332	0.105369	0.592879	1.36764
3.92552	10.6614	0.702995		1010.7	0.102486	0.592879	1.36764
3.9765	11.6328	0.798083		1025.08	0.0735273	0.592879	1.28156
4.037	12.7804	0.576441		1039.45	0.0562164	0.592879	1.28156
4.10564	14.0874	0.360878		1053.82	0.028361	0.506794	1.28156
4.17429	15.3945	0.516113		1068.19	0.0443825	0.592879	1.19547
4.24293	16.7026	0.715247		1082.56	-0.0059745	0.506794	1.28156
4.31158	18.0097	0.799043		1096.93	-0.00268691	0.506794	1.28156
4.38022	19.3171	0.78515		1111.31	-0.00864745	0.506794	1.28156
4.44887	20.6209	0.611441		1125.68	-0.0273071	0.506794	1.28156
4.51751	21.9257	0.58159		1140.05	-0.0326463	0.506794	1.36764
4.58616	23.2306	0.342498		1154.42	-0.0751702	0.592879	1.36764
4.6548	24.5416	0.351437		1168.79	-0.0994038	0.506794	1.36764
4.72345	25.8422	-0.220677		1183.17	-0.0939904	0.592879	1.53981
4.79209	27.1497	0.286309		1197.54	-0.0688251	0.592879	1.6259
4.86074	28.4539	0.277132		1211.91	-0.078081	0.678963	1.6259
4.92938	29.7606	0.223603		1226.28	-0.0958978	0.678963	1.71198
4.99803	31.0659	0.332325		1240.65	-0.172957	0.592879	1.71198
5.07877	32.3354	0.141935		1255.03	-0.284941	0.506794	1.6259
5.15987	33.5369	0.256413		1269.4	-0.289775	0.506794	1.6259
5.24097	34.7634	0.392683		1283.77	-0.328936	0.506794	1.6259
5.32207	35.9686	-0.0332494		1298.14	-0.394001	0.420709	1.53981
5.40317	37.1582	-0.129447		1312.51	-0.487379	0.334624	1.45373
5.48427	38.3755	0.471279		1326.88	-0.595249	0.162454	1.19547
5.56537	39.5871	0.213539		1341.26	-0.659617	0.0763692	1.0233
5.64647	40.8005	0.14136		1355.63	-0.641438	0.0763692	1.0233
5.72757	41.9947	0.279955		1370	-0.59798	0.162454	1.0233
5.80867	43.1874	0.609403		1384.37	-0.529991	0.162454	1.10939
5.88977	44.3956	0.525075		1398.74	-0.484577	0.248539	1.10939
5.97088	45.5908	1.17263		1413.12	-0.434228	0.248539	1.19547
6.03732	46.5974	0.987998		1427.49	-0.400516	0.334624	1.28156
6.09556	47.472	0.695874		1441.86	-0.391329	0.334624	1.28156
6.15379	48.3188	0.727859		1456.23	-0.388241	0.334624	1.28156
6.21203	49.1876	0.839363		1470.6	-0.335385	0.420709	1.28156
6.27026	50.0514	1.01138		1484.97	-0.313622	0.420709	1.28156
6.3285	50.9073	0.627757		1499.35	-0.282771	0.506794	1.36764
6.38674	51.7668	0.391223		1513.72	-0.265019	0.506794	1.36764
6.44497	52.6125	0.103385		1528.09	-0.255215	0.506794	1.36764
6.50321	53.4816	-0.714502		1542.46	-0.200008	0.592879	1.36764
6.56144	54.3533	0.117259		1556.83	-0.177493	0.592879	1.36764
6.61968	55.2066	0.427675		1571.21	-0.136242	0.592879	1.45373
6.67791	56.085	0.131751		1585.58	-0.109094	0.678963	1.45373
6.73615	56.9522	0.73987		1599.95	-0.123913	0.592879	1.45373
6.79439	57.8255	0.590309		1614.32	-0.0899108	0.592879	1.45373
6.85262	58.6944	1.16857		1628.69	-0.0580903	0.678963	1.45373
6.91086	59.5494	1.12993		1643.07	-0.0390443	0.678963	1.45373
6.96909	60.4374	1.38939		1657.44	-0.0276024	0.678963	1.45373
7.03035	61.3384	1.0515		1671.81	-0.0299755	0.678963	1.45373
7.09501	62.2902	0.334606		1686.18	0.00675218	0.678963	1.45373
7.15968	63.2488	1.19778		1700.55	0.027089	0.678963	1.53981
7.22435	64.2167	1.34548		1714.92	0.0343904	0.765048	1.53981
7.28902	65.1966	0.550333		1729.3	0.0562929	0.765048	1.53981
7.35368	66.1488	0.91315		1743.67	0.0712082	0.765048	1.53981
7.41835	67.0871	0.66612		1758.04	0.0955574	0.765048	1.53981
7.48302	68.0461	0.318287		1772.41	0.117184	0.851133	1.6259
7.54769	69.0083	0.27523		1786.78	0.145413	0.851133	1.6259
7.61235	69.9409	-0.0974657		1801.16	0.164731	0.851133	1.6259
7.67702	70.9203	-0.795551		1815.53	0.209671	0.937218	1.6259
7.74169	71.8819	-0.969081		1829.9	0.230945	0.937218	1.6259
7.80635	72.8559	-0.272458		1844.27	0.268705	0.937218	1.71198
7.87102	73.8281	-0.230136		1858.64	0.279338	0.937218	1.71198
7.93569	74.773	-0.28542		1873.02	0.280562	1.0233	1.71198
8.00018	75.7394	-0.638684		1887.39	0.272642	0.937218	1.71198
8.03196	76.2199	-1.0095		1901.76	0.251545	0.937218	1.71198
8.06374	76.6891	-0.421338		1916.13	0.244917	0.937218	1.79807
8.09552	77.1582	0.256715		1930.5	0.206989	0.937218	1.71198
8.1273	77.6301	0.38687		1944.87	0.141695	0.851133	1.71198
8.15908	78.0965	0.710645		1959.25	0.0865795	0.765048	1.6259
8.19087	78.5682	0.493001		1973.62	0.0475141	0.678963	1.53981
8.22265	79.0529	-0.0315686		1987.99	0.025941	0.678963	1.45373
8.25443	79.5283	0.0543431		2002.36	-0.024688	0.592879	1.36764
8.28621	79.9898	0.0612658		2016.73	-0.0623011	0.592879	1.36764
8.31799	80.4636	0.108141		2031.11	-0.108467	0.592879	1.28156
8.34977	80.9331	0.0273603		2045.48	-0.133467	0.592879	1.28156
8.38156	81.4108	0.32558		2059.85	-0.170474	0.592879	1.28156
8.41334	81.8943	-0.112911		2074.22	-0.168335	0.592879	1.36764
8.44512	82.369	0.0658025		2088.59	-0.17064	0.592879	1.36764
8.4769	82.8422	-0.0198007		2102.96	-0.162117	0.592879	1.36764
8.50868	83.3162	-0.0801873		2117.34	-0.128496	0.678963	1.45373
8.54046	83.7891	-0.466374		2131.71	-0.0563756	0.765048	1.53981
8.57225	84.2603	-0.268265		2146.08	-0.00879109	0.765048	1.6259
8.60403	84.7286	-0.550304		2160.45	0.0452982	0.851133	1.6259
8.63581	85.2019	-0.639632		2174.82	0.0877475	0.851133	1.6259
8.66759	85.6845	-0.5707		2189.2	0.119206	0.851133	1.6259
8.69937	86.1648	-0.39776		2203.57	0.155448	0.851133	1.6259
8.73115	86.6384	-0.0500037		2217.94	0.180504	0.851133	1.6259
8.76294	87.1059	-0.0531188		2232.31	0.188545	0.851133	1.6259
8.79472	87.5788	-0.00548291		2246.68	0.205096	0.851133	1.6259
8.8265	88.0532	-0.382443		2261.06	0.217472	0.851133	1.6259
8.85828	88.5275	-0.816319		2275.43	0.229487	0.937218	1.71198
8.89006	88.9967	-0.305182		2289.8	0.234039	0.937218	1.71198
8.92184	89.4726	-0.267897		2304.17	0.246193	0.937218	1.71198
8.95363	89.9484	-0.273988		2318.54	0.244126	0.937218	1.71198
8.98541	90.4183	-0.372659		2332.91	0.235336	0.851133	1.6259
9.0309	91.0954	0.0757887		2347.29	0.2495	0.937218	1.71198
9.08804	91.945	0.0743135		2361.66	0.244547	0.937218	1.71198
9.14517	92.7989	-0.0183107		2376.03	0.285439	1.0233	1.79807
9.2023	93.6467	0.144105		2390.4	0.290558	1.0233	1.88415
9.25944	94.4895	0.053351		2404.77	0.316913	1.0233	1.88415
9.31657	95.3415	0.0682716		2419.15	0.312363	1.0233	1.88415
9.3737	96.1714	0.280678		2433.52	0.321514	1.0233	1.88415
9.43084	97.0047	0.103053		2447.89	0.332988	1.0233	1.88415
9.48797	97.8514	-0.0339463		2462.26	0.344287	1.10939	1.88415
9.5451	98.7054	-0.0685045		2476.63	0.387693	1.10939	1.97024
9.60224	99.5593	0.0145548		2491.01	0.382753	1.10939	2.05632
9.65937	100.414	-0.214541		2505.38	0.391561	1.19547	2.05632
9.71651	101.259	-0.110815		2519.75	0.414614	1.19547	2.05632
9.77364	102.099	-0.334702		2534.12	0.416037	1.19547	2.14241
9.83077	102.948	-0.100748		2548.49	0.410584	1.19547	2.14241
9.88791	103.804	-0.00862395		2562.86	0.417164	1.19547	2.14241
9.94504	104.663	-0.295529		2577.24	0.412995	1.19547	2.14241
10.0022	105.511	-0.0232237		2591.61	0.398234	1.19547	2.14241
10.0593	106.483	-0.161333		2605.98	0.39117	1.19547	2.14241
10.1164	107.727	-0.564381		2620.35	0.416006	1.19547	2.22849
10.1736	108.788	-0.581637		2634.72	0.395977	1.19547	2.14241
10.2307	110.021	-0.383587		2649.1	0.418891	1.28156	2.22849
10.2878	111.109	-0.472304		2663.47	0.430351	1.28156	2.22849
10.345	112.324	-0.719984		2677.84	0.421808	1.28156	2.22849
10.4021	113.368	-0.467144		2692.21	0.401537	1.28156	2.22849
10.4592	114.539	-0.543267		2706.58	0.413072	1.28156	2.22849
10.5164	115.673	-0.81909		2720.95	0.414583	1.28156	2.22849
10.5735	116.741	-0.694663		2735.33	0.411978	1.28156	2.22849
10.6306	117.661	-0.298352		2749.7	0.38995	1.28156	2.22849
10.6878	118.866	-0.0962634		2764.07	0.415832	1.28156	2.22849
10.7449	119.94	-0.189893		2778.44	0.405048	1.28156	2.22849
10.802	121.025	0.0802039		2792.81	0.428539	1.28156	2.31458
10.8592	122.017	0.0289039
10.9163	123.029	0.348362
10.9734	124.111	0.467723
11.0306	125.161	0.0269648
11.0877	126.18	0.423117
11.1448	127.212	-0.127024
11.202	128.314	-0.141601
11.2591	129.4	-0.936494
11.3162	130.488	-0.693085
11.3734	131.675	-0.756406
11.4305	132.672	-1.15465
11.4876	133.725	-1.8666
11.5448	134.775	-2.08087
11.6019	135.801	-1.76666
11.659	136.826	-1.75683
11.7162	138	-1.80367
11.7733	139.107	-1.53484
11.8304	140.131	-1.58519
11.8876	141.229	-1.33079
11.9447	142.269	-1.54742
12.0018	143.395	-1.39887
12.059	144.433	-1.17337
12.1161	145.59	-1.15958
12.1732	146.728	-1.20075
12.2304	147.738	-1.17566
12.2875	148.811	-1.1801
12.3446	149.879	-1.27453
12.4018	150.958	-1.25886
12.4589	152.089	-0.852664
12.5161	153.271	-0.864319
12.5732	154.415	-0.908404
12.6303	155.552	-1.05784
12.6875	156.547	-0.557358
12.7446	157.633	-0.992869
12.8017	158.633	-0.677435
12.8589	159.57	-0.882748
12.916	160.576	-0.798099
12.9731	161.637	-0.56252
13.0303	162.745	-0.528164
13.0874	163.873	-0.50189
13.1445	164.901	-0.471757
13.2017	166.011	-0.473383
13.2588	167.12	-0.58888
13.3159	168.223	-0.813061
13.3731	169.338	-0.52348
13.4302	170.428	-0.24364
13.4873	171.482	-0.382541
13.5445	172.536	-0.556888
13.6016	173.59	-0.652761
13.6587	174.699	-0.600472
13.7159	175.847	-1.78797
13.773	176.971	-0.529559
13.8301	178.044	-0.556097
13.8873	179.078	-0.444014
13.9444	180.112	-0.514229
14.0015	181.146	-0.302192
14.0587	182.282	-0.337804
14.1158	183.487	-0.23299
14.1729	184.598	-0.649066
14.2301	185.779	-0.39909
14.2872	186.96	-0.452913
14.3443	188.098	-0.410364
14.4015	189.237	-0.321634
14.4586	190.375	-0.381287
14.5157	191.45	-0.565818
14.5729	192.446	-0.5569
14.63	193.443	-0.510982
14.6871	194.439	-0.521538
14.7443	195.436	-0.866326
14.8014	196.494	-0.398841
14.8585	197.672	-0.433467
14.9157	198.854	-0.828912
14.9728	200.036	-0.326243
15.0299	201.189	-0.582238
15.0871	202.587	-0.837269
15.1442	203.942	-0.335676
15.2013	205.071	-0.638991
15.2585	206.283	-0.948702
15.3156	207.403	-0.554726
15.3727	209.322	-0.343093
15.4299	210.49	-0.385464
15.487	211.473	-0.293088
15.5441	212.383	-0.232942
15.6013	213.521	-0.200005
15.6584	214.639	-0.150925
15.7155	216.265	-1.53847
15.7727	217.756	-0.519343
15.8298	219.286	-0.26571
15.8869	221.184	-0.419953
15.9441	222.843	-0.76911
16.0012	224.566	-0.77778
16.0583	225.919	-0.643328
16.1155	227.679	-0.933186
16.1726	229.217	-0.677892
16.2297	230.734	-0.860867
16.2869	231.976	-0.850756
16.344	233.215	-0.913336
16.4011	234.726	-0.748485
16.4583	236.23	-0.716858
16.5154	238.024	-1.06806
16.5725	239.163	-1.48479
16.6297	240.511	-1.69637
16.6868	242.072	-2.02138
16.7439	243.506	-0.926038
16.8011	245.214	-0.449675
16.8582	246.707	-0.461846
16.9153	248.527	-0.387277
16.9725	249.631	-0.329873
17.0296	250.899	-1.10355
17.0867	252.208	-0.870686
17.1439	254.148	-0.345733
17.201	255.939	-0.248489
17.2581	257.669	-0.429917
17.3153	259.515	-0.669455
17.3724	260.793	-0.334267
17.4295	262.164	-0.063735
17.4867	264.033	-0.598131
17.5438	265.031	-0.577655
17.6009	266.333	-0.615058
17.6581	268.181	-0.553582
17.7152	269.968	-0.649185
17.7723	271.037	-0.692891
17.8295	272.305	-0.704924
17.8866	273.419	-0.924127
17.9437	274.624	-0.301846
18.0009	275.57	-0.870404
18.058	276.941	-0.927587
18.1151	278.162	-0.471781
18.1723	279.539	-0.620015
18.2294	281.063	-0.0156766
18.2865	282.203	-0.957084
18.3437	283.251	-0.695075
18.4008	284.628	-0.69223
18.4579	286.554	-0.672475
18.5151	287.987	-0.674501
18.5722	289.544	-0.721073
18.6293	291.056	-0.566998
18.6865	291.994	-0.39657
18.7436	293.41	-0.777051
18.8007	295.049	-0.590267
18.8579	295.987	-1.04582
18.915	297.103	-0.334991
18.9721	298.349	-0.338297
19.0293	299.466	-0.559941
19.0864	300.746	-1.00869
19.1435	302.005	-0.789051
19.2007	303.066	-1.0326
19.2578	304.669	-0.663159
19.3149	306.172	-0.378286
19.3721	307.891	-0.620599
19.4292	309.43	-0.652822
19.4863	310.625	-0.3565
19.5435	312.084	-0.308731
19.6006	313.325	-0.0228536
19.6577	314.655	-0.129783
19.7149	316.064	-0.20344
19.772	317.035	-0.149269
19.8292	318.283	-0.226354
19.8863	319.54	-0.438648
19.9434	320.763	-0.260224
20.0006	321.906	-0.566304
20.0577	323.44	-0.565056
20.1148	324.756	-0.730228
20.172	325.586	-0.551134
20.2291	326.357	-0.686229
20.2862	326.83	-0.618906
20.3434	328.147	-0.764706
20.4005	329.241	-1.22375
20.4576	330.145	-1.64709
20.5148	330.717	-1.99738
20.5719	331.515	-0.435419
20.629	333.01	-0.393589
20.6862	334.374	-0.376049
20.7433	335.674	-0.694418
20.8004	336.57	-0.490283
20.8576	337.989	-0.465302
20.9147	339.358	-0.48592
20.9718	340.656	-0.174932
21.029	341.626	-0.0734464
21.0861	343.012	-0.0803072
21.1432	344.172	-0.279301
21.2004	345.028	-0.370671
21.2575	345.605	-0.104215
21.3146	347.547	-0.355333
21.3718	349.335	-0.0689156
21.4289	351.087	0.0876559
21.486	353.161	-0.154754
21.5432	354.577	-0.0951821
21.6003	356.025	-0.262115
21.6574	357.31	-0.308609
21.7146	358.057	-1.15724
21.7717	358.96	-0.889947
21.8288	360.764	-0.570769
21.886	362.72	-0.0232399
21.9431	363.728	-0.079098
22.0002	365.461	-0.254563
22.0574	366.93	-0.650545
22.1145	367.586	-0.592098
22.1716	368.363	-0.228996
22.2288	369.47	-0.362997
22.2859	370.574	-0.293953
22.343	371.577	-0.171071
22.4002	372.982	-0.435883
22.4573	374.665	-0.839416
22.5144	376.072	-0.714326
22.5716	377.371	-0.507404
22.6287	378.72	-0.502067
22.6858	379.658	-0.635215
22.743	380.832	-0.637939
22.8001	382.497	-0.757952
22.8572	383.721	-1.13311
22.9144	384.942	-1.15349
22.9715	386.275	-0.881374
23.0286	387.586	-1.11123
23.0858	388.673	-1.03643
23.1429	390.529	-0.7065
23.2	391.547	-1.24194
23.2572	392.526	-0.714137
23.3143	393.309	-0.720055
23.3714	394.318	-0.765575
23.4286	395.422	-0.527245
23.4857	396.324	-0.445115
23.5428	396.919	-0.665453
23.6	398.874	-0.284686
23.6571	399.454	-0.505743
23.7142	400.851	-0.236902
23.7714	401.973	-0.792336
23.8285	403.077	-0.269185
23.8856	404.308	-0.0194974
23.9428	405.74	-0.428808
23.9999	407.07	-0.287025
24.0534	408.303	-0.180617
24.1068	408.972	-1.16411
24.1603	409.443	-1.37793
24.2138	410.924	-0.152653
24.2672	411.967	-0.110681
24.3207	412.787	0.132419
24.3741	414.05	-0.154137
24.4276	414.846	-0.0951127
24.4811	415.828	-0.226923
24.5345	417.224	-0.362848
24.588	418.398	-1.59991
24.6414	419.796	-0.389057
24.6949	420.566	-0.746388
24.7484	421.294	-0.0798966
24.8018	422.046	-0.0226029
24.8553	422.856	0.0306983
24.9088	423.763	0.161004
24.9622	425.473	0.177884
25.0143	427.127	-0.0417492
25.0631	428.105	-0.478889
25.1118	428.858	-0.35191
25.1606	430.015	-0.769432
25.2093	431.157	-1.63679
25.2581	431.907	-0.817555
25.3069	432.35	0.101458
25.3556	432.899	0.641492
25.4044	433.548	0.619049
25.4531	434.157	1.31425
25.5019	434.941	1.15432
25.5507	435.591	1.30046
25.5994	436.145	0.788375
25.6482	437.213	1.27005
25.6969	438.198	0.599253
25.7457	438.959	-0.181394
25.7945	439.729	0.365001
25.8432	440.41	-0.219847
25.892	441.364	-0.0120802
25.9407	442.475	0.0018018
25.9895	443.632	-0.172299
26.0383	444.853	-0.84039
26.087	445.548	-0.643786
26.1358	446.416	-0.110741
26.1845	447.633	-0.186853
26.2333	448.3	-0.209234
26.2821	449.178	-0.0896342
26.3308	449.834	-0.497046
26.3796	450.777	-0.898313
26.4283	451.981	-0.19611
26.4771	453.233	-0.0121694
26.5259	453.885	-0.160409
26.5746	454.722	0.240504
26.6234	456.222	-0.243263
26.6721	457.094	-0.062784
26.7209	457.727	-0.0642774
26.7697	458.841	-0.587932
26.8184	459.469	-1.22289
26.8672	460.205	-0.982407
26.9159	460.651	-0.582396
26.9647	461.138	-0.991996
27.0135	461.812	-1.39176
27.0622	462.563	-1.75663
27.111	463.396	-1.73181
27.1597	464.214	-1.97817
27.2085	465.002	-1.28701
27.2573	465.688	-1.40045
27.306	466.456	-1.98336
27.3548	466.962	-1.22951
27.4035	467.603	-1.24883
27.4523	468.372	-0.88156
27.5011	469.55	-0.683912
27.5498	470.586	-0.613809
27.5986	471.44	-0.554787
27.6473	472.129	-0.604324
27.6961	473.045	-0.46327
27.7449	473.81	-0.583271
27.7936	475.114	-0.447146
27.8424	476.045	-0.259898
27.8911	476.975	-0.27922
27.9399	478.056	-0.50098
27.9887	478.554	-0.431287
28.0374	479.484	-0.413599
28.0862	480.251	-0.174458
28.1349	481.213	-0.807581
28.1837	481.798	-0.284119
28.2325	482.504	-0.581995
28.2812	483.486	-0.422781
28.33	483.944	-0.550229
28.3787	484.615	-1.06756
28.4275	485.165	-0.739242
28.4763	485.927	-0.728388
28.525	486.909	-1.01152
28.5738	487.658	-0.808952
28.6225	488.321	-1.19634
28.6713	488.87	-0.858629
28.7201	489.677	-1.28496
28.7688	490.728	-0.825649
28.8176	491.534	-0.905039
28.8663	492.5	-1.32076
28.9151	493.409	-1.17391
28.9639	493.964	-1.39417
29.0126	494.853	-1.12676
29.0614	495.644	-0.944849
29.1101	496.525	-1.42798
29.1589	497.225	-0.451215
29.2077	497.996	-0.273153
29.2564	498.673	-0.360169
29.3052	500.058	-0.409019
29.354	501.417	-0.730027
29.4027	502.111	0.17196
29.4515	503.01	0.302019
29.5002	503.753	0.601391
29.549	504.254	-0.309604
29.5978	504.739	0.220764
29.6465	505.19	0.406336
29.6953	505.592	0.29691
29.744	506.216	0.00966612
29.7928	507.149	-0.00626272
29.8416	508.345	-0.000929021
29.8903	509.679	0.0102219
29.9391	510.41	-0.129584
29.9878	511.53	-0.650897
30.0366	512.217	-0.306408
30.0854	512.888	-1.27352
30.1341	513.919	-1.92435
30.1829	514.724	-0.871562
30.2316	516.087	-0.788078
30.2804	516.989	-0.972134
30.3292	517.596	-1.07331
30.3779	518.432	-0.963237
30.4267	519.481	-0.74441
30.4754	520.447	-1.01942
30.5242	521.277	-0.539646
30.573	521.998	-0.282736
30.6217	522.786	-0.580926
30.6705	523.099	-0.00827075
30.7192	523.807	-0.326968
30.768	524.882	-0.514309
30.8168	525.722	-0.194517
30.8655	526.424	-0.309138
30.9143	527.255	-0.419217
30.963	527.979	-0.37679
31.0118	528.792	-0.0598501
31.0606	530.294	0.371823
31.1093	531.352	0.20736
31.1581	532.477	0.457682
31.2068	533.223	0.221527
31.2556	533.951	-0.0534067
31.3044	534.733	0.0566078
31.3531	535.869	-0.648248
31.4019	536.811	-0.218346
31.4506	537.999	-0.170503
31.4994	538.879	-0.461996
31.5482	539.553	-0.25356
31.5969	540.794	-0.936438
31.6457	542.174	-0.415386
31.6945	543.209	-0.771578
31.7432	544.19	-0.38257
31.792	545.239	-0.308931
31.8407	546.095	-0.268168
31.8895	547.217	-0.5263
31.9383	548.043	-0.5565
31.987	548.831	-0.610504
32.0358	549.801	-0.692444
32.0845	550.201	-0.271719
32.1333	551.07	-0.243821
32.1821	552.11	-0.212791
32.2308	552.982	-0.576919
32.2796	553.54	-1.07059
32.3283	554.06	-0.662983
32.3771	554.938	-0.876739
32.4258	555.557	-1.24853
32.4746	556.482	-1.23359
32.5234	557.956	-1.42543
32.5721	558.748	-0.924055
32.6209	559.791	-1.15314
32.6696	561.153	-0.650754
32.7184	562.468	-0.759209
32.7672	563.782	-0.685075
32.8159	564.199	-0.293644
32.8647	564.821	-0.25499
32.9134	565.434	-0.30535
32.9622	566.304	-0.159647
33.011	567.43	0.014492
33.0597	568.512	0.211302
33.1085	569.346	-0.195487
33.1572	569.916	-0.124476
33.206	570.823	0.115648
33.2548	572.109	0.00674419
33.3035	573.468	0.253511
33.3523	574.144	-0.265452
33.4011	575.313	-0.324136
33.4498	576.009	-0.00607229
33.4986	576.845	-0.491455
33.5473	577.384	-0.387738
33.5961	578.071	-0.168479
33.6449	578.866	-0.331218
33.6936	579.509	-0.0764481
33.7424	579.972	0.174438
33.7911	581.445	-0.349433
33.8399	582.543	-0.257138
33.8887	584.015	0.110374
33.9374	584.969	-0.308339
33.9862	585.511	-0.681723
34.0349	586.254	-0.000330021
34.0837	587.04	-0.166156
34.1325	587.651	0.109693
34.1812	588.398	0.13408
34.23	589.151	0.0675469
34.2787	590.306	-0.00840231
34.3275	590.744	-0.407974
34.3763	591.6	-0.0426537
34.425	592.323	0.400084
34.4738	593.087	0.0265778
34.5225	593.961	-0.00519441
34.5713	595.005	-0.16131
34.6201	596.04	-0.0401528
34.6688	597.144	-0.670998
34.7176	598.018	-0.0770527
34.7663	599.281	0.200646
34.8151	600.35	-0.276313
34.8639	601.491	0.135473
34.9126	602.275	0.356404
34.9614	603.082	0.0756571
35.0101	603.576	0.358615
35.0589	604.236	0.279721
35.1077	604.849	0.303632
35.1564	605.99	0.250132
35.2052	606.862	0.253658
35.2539	607.922	0.204083
35.3027	608.758	-0.0347445
35.3515	609.882	0.315223
35.4002	611.428	0.193362
35.449	612.556	0.198949
35.4977	613.419	0.347274
35.5465	614.333	0.523556
35.5953	615.216	0.16946
35.644	616.415	-0.260937
35.6928	617.673	0.373692
35.7415	618.603	0.294563
35.7903	619.589	0.287491
35.8391	620.739	0.383817
35.8878	621.741	0.403391
35.9366	622.965	0.188644
35.9854	624.039	0.523168
36.0341	624.939	0.757745
36.0829	625.808	1.14971
36.1316	626.682	0.371253
36.1804	628.114	0.317776
36.2292	629.173	0.293246
36.2779	630.029	0.270131
36.3267	631.345	0.676744
36.3754	632.485	0.545585
36.4242	633.542	0.23947
36.473	634.45	0.0767805
36.5217	635.472	0.244335
36.5705	636.625	0.408935
36.6192	637.708	0.255355
36.668	638.583	0.176171
36.7168	639.665	0.16939
36.7655	641.082	0.381179
36.8143	642.504	0.594316
36.863	643.642	0.630885
36.9118	644.52	0.928957
36.9606	645.188	0.243237
37.0093	646.243	0.53826
37.0581	647.476	0.873955
37.1068	648.673	1.21024
37.1556	650.264	0.507777
37.2044	651.773	0.728925
37.2531	653.135	0.348599
37.3019	654.345	0.897296
37.3506	655.553	-0.144022
37.3994	656.901	0.20102
37.4482	658.18	-0.53872
37.4969	660.043	-0.0660185
37.5457	661.029	0.181038
37.5944	662.057	0.220469
37.6432	663.076	-0.371368
37.692	664.061	-0.728159
37.7407	665.047	-0.22559
37.7895	666.039	-0.0783923
37.8382	666.913	-0.000865528
37.887	667.994	-0.409718
37.9358	669.289	-0.219236
37.9845	670.653	0.057676
38.0333	671.738	0.285618
38.082	672.477	0.3054
38.1308	673.304	0.514749
38.1796	674.32	0.351863
38.2283	675.142	0.230023
38.2771	676.18	-0.133395
38.3258	676.873	-0.177116
38.3746	677.616	0.232863
38.4234	678.485	0.115509
38.4721	679.41	0.315566
38.5209	680.175	0.072402
38.5696	680.813	-0.0485982
38.6184	681.646	0.0841256
38.6672	682.681	0.36708
38.7159	683.817	-0.264875
38.7647	684.696	0.347681
38.8134	685.34	0.405307
38.8622	686.139	0.378979
38.911	686.872	0.146192
38.9597	687.7	-0.117122
39.0085	688.371	0.200637
39.0572	688.619	0.00579443
39.106	689.249	-0.48612
39.1548	689.966	-0.0709497
39.2035	690.514	-0.104787
39.2523	691.483	-0.05017
39.301	692.45	-0.0240838
39.3498	693.223	-0.115974
39.3986	694.047	0.124364
39.4473	694.607	0.029911
39.4961	695.277	0.240067
39.5448	696.036	-0.280295
39.5936	696.65	-0.150718
39.6424	697.056	0.0604535
39.6911	697.792	0.0549133
39.7399	698.625	-0.165464
39.7886	699.126	-0.503701
39.8374	699.842	-0.144376
39.8862	700.424	0.0846286
39.9349	701.007	0.0771217
39.9837	701.571	0.0170001
40.0324	702.226	0.234806
40.0812	702.898	0.361337
40.13	703.364	-0.425132
40.1787	704.224	0.525584
40.2275	705.311	0.186858
40.2762	706.242	0.137566
40.325	706.843	0.314534
40.3738	707.767	0.506388
40.4225	708.607	0.272238
40.4713	709.398	0.20495
40.5201	710.353	0.511154
40.5688	711.066	-0.0102416
40.6176	712.437	-0.411681
40.6663	713.281	-0.541348
40.7151	714.524	-0.146401
40.7639	715.532	-0.219118
40.8126	716.493	0.0142873
40.8614	717.602	-0.0455009
40.9101	718.681	0.402091
40.9589	719.493	0.342849
41.0077	719.971	-0.238024
41.0564	720.712	0.318351
41.1052	721.958	0.754596
41.1539	722.869	0.735539
41.2027	723.605	0.777045
41.2515	724.44	0.884879
41.3002	725.175	0.773738
41.349	726.214	0.722964
41.3977	726.894	-0.0390601
41.4465	727.775	0.227552
41.4953	728.519	0.713158
41.544	729.137	0.109335
41.5928	729.986	0.0280754
41.6415	730.659	-0.005098
41.6903	731.934	-0.329615
41.7391	732.79	0.575045
41.7878	733.828	0.210783
41.8366	735.047	0.238429
41.8853	736.327	-0.0282637
41.9341	737.438	-0.603828
41.9829	738.036	-0.607163
42.0316	739.507	-0.610499
42.0804	740.119	-0.535053
42.1291	740.876	-0.429508
42.1779	741.777	-0.323963
42.2267	743.033	-0.218418
42.2754	743.97	-0.112873
42.3242	744.854	-0.00732781
42.3729	746.238	0.0982172
42.4217	747.392	0.203762
42.4705	748.139	0.309307
42.5192	749.445	0.414852
42.568	750.146	0.412091
42.6167	751.401	0.914532
42.6655	752.594	0.78565
42.7143	753.552	0.655975
42.763	754.466	1.0108
42.8118	755.594	-0.567932
42.8605	756.552	0.033294
42.9093	757.553	0.920585
42.9581	758.523	0.497829
43.0068	759.623	-0.484398
43.0556	760.875	-0.721305
43.1043	762.052	0.561542
43.1531	762.935	0.318505
43.2019	763.908	0.331901
43.2506	764.848	0.761281
43.2994	765.731	0.458756
43.3481	766.728	0.0505633
43.3969	767.15	0.0220404
43.4457	768.233	0.101956
43.4944	769.185	-0.765695
43.5432	770.156	0.256152
43.5919	770.834	0.537551
43.6407	772.09	0.501136
43.6895	772.894	0.376911
43.7382	773.741	0.514661
43.787	774.756	0.37852
43.8357	775.784	0.248514
43.8845	776.607	0.13504
43.9333	777.234	0.590393
43.982	778.15	0.526463
44.0308	779.189	0.397477
44.0795	780.172	0.311544
44.1283	781.405	0.223324
44.1771	782.384	0.118821
44.2258	783.224	0.105131
44.2746	784.066	-0.14811
44.3233	784.982	-0.959611
44.3721	785.992	-0.402395
44.4209	787.411	-0.230286
44.4696	788.259	-0.675478
44.5184	789.104	-0.564076
44.5671	790.19	-0.164809
44.6159	791.224	-0.623559
44.6647	792.069	-0.254948
44.7134	792.784	-1.85574
44.7622	793.667	-0.578173
44.8109	794.823	0.596331
44.8597	796.015	0.0510985
44.9085	796.919	-0.0581225
44.9572	798.139	-0.474964
45.006	799.277	0.313905
45.0547	800.253	0.515816
45.1035	801.482	-0.370273
45.1523	802.287	0.382661
45.201	802.643	0.243353
45.2498	803.8	0.294968
45.2985	804.554	-0.147078
45.3473	805.663	-0.150495
45.3961	807.055	-0.307789
45.4448	807.923	-1.05799
45.4936	809.055	-1.13398
45.5423	810.433	0.52932
45.5911	811.059	0.631591
45.6399	811.587	0.459418
45.6886	812.493	0.487298
45.7374	813.409	0.382624
45.7862	814.517	0.0472867
45.8349	815.3	0.0705197
45.8837	816.624	-0.722886
45.9324	817.809	-0.957369
45.9812	818.915	-0.228026
46.03	819.463	0.14374
46.0787	820.437	-0.527049
46.1275	821.518	0.0486141
46.1762	822.649	-0.112139
46.225	823.887	-0.28222
46.2738	825.007	0.000869614
46.3225	826.201	-0.515816
46.3713	827.881	-0.179378
46.42	829.29	-0.427014
46.4688	830.995	-1.17138
46.5176	831.808	-1.51198
46.5663	833.157	-0.248524
46.6151	834.306	0.133924
46.6638	836.387	0.420063
46.7126	837.508	0.243696
46.7614	838.495	0.4037
46.8101	839.151	0.378404
46.8589	839.946	0.288022
46.9076	841.688	0.151391
46.9564	842.879	0.246607
47.0052	843.577	0.546349
47.0539	844.426	-0.170846
47.1027	845.466	-0.177507
47.1514	846.927	-0.0695922
47.2002	848.126	-0.228783
47.249	849.15	-0.235393
47.2977	850.305	0.0720389
47.3465	851.338	-0.0706576
47.3953	852.816	0.270973
47.444	854.251	0.711315
47.4928	855.232	-1.26417
47.5415	857.025	0.0923557
47.5903	858.108	-0.128126
47.6391	858.786	-0.00312592
47.6878	859.753	0.0846722
47.7366	861.033	0.38639
47.7853	861.998	0.54998
47.8341	863.439	0.128929
47.8829	864.173	0.159209
47.9316	865.143	0.144316
47.9804	867.006	-0.381492
48.0291	868.379	0.177467
48.0779	869.332	0.239817
48.1267	870.121	0.219634
48.1754	871.388	0.298867
48.2242	872.22	0.389082
48.2729	873.536	0.558399
48.3217	874.897	0.228602
48.3705	876.136	0.312849
48.4192	877.027	0.157076
48.468	878.123	-0.284147
48.5167	879.223	0.209015
48.5655	880.631	0.704551
48.6143	881.502	-0.0642648
48.663	882.509	0.181445
48.7118	883.855	0.424074
48.7605	884.785	0.121585
48.8093	885.873	0.587971
48.8581	886.615	0.331794
48.9068	887.655	0.33002
48.9556	888.462	0.409226
49.0043	890.048	0.310024
49.0531	890.802	0.180534
49.1019	892.154	0.366425
49.1506	893.059	0.24984
49.1994	893.796	0.0937885
49.2481	895.093	0.605343
49.2969	896.165	0.43001
49.3457	897.343	0.255164
49.3944	898.735	-0.0759091
49.4432	899.963	-0.139332
49.4919	900.862	-0.282643
49.5407	902.214	-0.721194
49.5895	903.248	-0.934253
49.6382	904.324	-0.379711
49.687	905.532	0.458116
49.7357	906.321	0.261821
49.7845	907.438	0.757699
49.8333	908.456	0.307415
49.882	909.357	0.686467
49.9308	910.009	0.702091
49.9795	910.989	1.17517
50.0283	911.822	0.708412
50.0771	913.187	0.680561
50.1258	913.861	-0.14097
50.1746	914.714	0.414746
50.2233	915.846	0.737218
50.2721	916.726	0.736403
50.3209	917.608	0.742477
50.3696	918.689	0.847483
50.4184	919.943	1.12343
50.4671	920.816	0.732521
50.5159	921.936	0.754916
50.5647	923.42	1.07353
50.6134	924.507	1.07506
50.6622	924.958	1.23046
50.7109	925.801	0.416439
50.7597	927.51	-0.262641
50.8085	928.514	-0.850262
50.8572	929.015	0.794933
50.906	930.37	0.741538
50.9547	931.077	0.865823
51.0035	932.047	0.516794
51.0523	933.511	0.520744
51.101	934.74	0.547462
51.1498	935.144	0.531194
51.1985	936.111	0.505543
51.2473	936.62	0.45209
51.2961	936.99	0.155071
51.3448	937.485	0.476831
51.3936	938.739	1.11189
51.4423	940.271	0.388647
51.4911	941.403	0.43942
51.5399	942.166	0.301694
51.5886	943.029	1.63011
51.6374	944.336	0.600385
51.6861	945.778	0.795633
51.7349	946.944	0.622722
51.7837	947.92	0.98044
51.8324	949.141	0.594839
51.8812	949.857	0.596993
51.9299	950.669	0.301024
51.9787	951.885	0.128323
52.0275	952.985	0.578611
52.0762	953.705	0.558333
52.125	955.125	0.478258
52.1737	955.96	0.390206
52.2225	956.531	0.302155
52.2713	957.434	0.214104
52.32	958.039	0.126052
52.3688	959.148	0.0380009
52.4175	960.054	-0.0500504
52.4663	961.117	-0.138102
52.5151	962.479	-0.226153
52.5638	963.532	-0.314204
52.6126	964.402	-0.341765
52.6613	965.243	-0.209193
52.7101	966.115	-0.0766213
52.7589	967.18	0.0559505
52.8076	968.109	0.188522
52.8564	969.142	0.321094
52.9051	970.576	0.453666
52.9539	971.344	0.586238
53.0027	972.04	0.71881
53.0514	972.946	0.851382
53.1002	974.032	0.983954
53.1489	975.604	0.923806
53.1977	976.991	0.767033
53.2465	977.598	0.61026
53.2952	978.364	0.453487
53.344	979.72	0.296714
53.3927	980.802	0.139941
53.4415	981.535	-0.0168324
53.4903	982.172	-0.173605
53.539	982.876	-0.330378
53.5878	983.423	-0.487152
53.6365	984.855	-0.62967
53.6853	986.308	-0.540347
53.7341	987.032	-0.451024
53.7828	987.569	-0.361701
53.8316	988.433	-0.272378
53.8804	989.837	-0.183055
53.9291	991.241	-0.0937325
53.9779	992.775	-0.00440959
54.0266	993.825	0.0849133
54.0754	995.09	0.174236
54.1242	995.887	0.263559
54.1729	996.696	0.312947
54.2217	997.946	0.313483
54.2704	999.052	0.31402
54.3192	1000.28	0.314557
54.368	1001.38	0.315094
54.4167	1002.12	0.315631
54.4655	1002.99	0.316168
54.5142	1004.36	0.316705
54.563	1005.39	0.317242
54.6118	1006.7	0.317779
54.6605	1007.95	0.318316
54.7093	1009.23	0.357943
54.758	1010.45	0.404924
54.8068	1011.02	0.451905
54.8556	1012.07	0.498886
54.9043	1013.07	0.545867
54.9531	1014.33	0.592848
55.0018	1015.57	0.639829
55.0506	1017.15	0.68681
55.0994	1018.29	0.733791
55.1481	1019.4	0.780772
55.1969	1020.34	0.801701
55.2456	1021.36	0.737126
55.2944	1022.59	0.67255
55.3432	1023.97	0.607975
55.3919	1025.41	0.5434
55.4407	1026.44	0.478824
55.4894	1027.41	0.414249
55.5382	1028.93	0.349674
55.587	1031.04	0.285098
55.6357	1032.09	0.220523
55.6845	1033.76	0.155948
55.7332	1034.93	0.0449036
55.782	1035.83	-0.0939757
55.8308	1036.86	-0.232855
55.8795	1037.99	-0.371734
55.9283	1038.9	-0.510613
55.977	1039.87	-0.649493
56.0258	1041.18	-0.788372
56.0746	1042.19	-0.927251
56.1233	1043.71	-1.06613
56.1721	1044.87	-1.20501
56.2208	1046.4	-1.33939
56.2696	1047.96	-1.21729
56.3184	1049.5	-1.0952
56.3671	1050.89	-0.973109
56.4159	1051.67	-0.851016
56.4646	1052.79	-0.728924
56.5134	1054.64	-0.606831
56.5622	1055.45	-0.484739
56.6109	1056.96	-0.362647
56.6597	1057.95	-0.240554
56.7084	1059.17	-0.118462
56.7572	1060.47	-0.0713231
56.806	1061.93	-0.0467751
56.8547	1062.58	-0.0222272
56.9035	1063.87	0.0023208
56.9522	1065.84	0.0268688
57.001	1066.93	0.0514167
57.0498	1068.23	0.0759647
57.0985	1070.18	0.100513
57.1473	1071.92	0.125061
57.196	1073.54	0.149609
57.2448	1074.87	0.169343
57.2936	1076.21	0.184626
57.3423	1077.43	0.19991
57.3911	1078.82	0.215193
57.4398	1080	0.230476
57.4886	1081.21	0.245759
57.5374	1082.51	0.261043
57.5861	1084.18	0.276326
57.6349	1085.94	0.291609
57.6836	1087.43	0.306893
57.7324	1088.64	0.320891
57.7812	1089.76	0.331429
57.8299	1091.63	0.341966
57.8787	1093.4	0.512729
57.9274	1094.89	0.329914
57.9762	1096.8	0.678718
58.025	1098.42	0.331634
58.0737	1099.77	0.235713
58.1225	1100.98	-0.0834419
58.1713	1102.65	0.168431
58.22	1104.37	0.448392
58.2688	1106.27	0.164115
58.3175	1107.61	-0.243815
58.3663	1109.11	0.122113
58.4151	1110.53	0.29422
58.4638	1111.78	-0.319532
58.5126	1112.38	0.414566
58.5613	1113.46	-0.0812973
58.6101	1114.7	-0.447666
58.6589	1116.19	0.0233061
58.7076	1117.59	0.0755336
58.7564	1118.92	0.323578
58.8051	1120.38	-0.400765
58.8539	1121.78	0.0542511
58.9027	1123.26	0.242006
58.9514	1124.78	0.278353
59.0002	1126.32	0.0689377
59.0489	1127.73	-0.300793
59.0977	1129.13	0.201799
59.1464	1130.29	-0.0183753
59.1952	1131.64	0.110594
59.244	1133.02	0.126211
59.2927	1134.12	-0.348559
59.3415	1135.22	-0.362224
59.3902	1136.22	-0.362295
59.439	1137.41	-0.442004
59.4878	1138.6	0.0652645
59.5365	1139.94	0.166767
59.5853	1140.67	-0.209188
59.634	1141.9	-0.757476
59.6828	1143.06	-0.251924
59.7315	1144.53	-0.53602
59.7803	1145.46	-0.337406
59.8291	1146.75	-0.194544
59.8778	1148.16	-0.063104
59.9266	1149.71	-0.456068
59.9753	1151.44	0.033908
60.0241	1152.37	-0.00669503
60.0729	1153.31	-1.47541
60.1216	1154.12	0.00713246
60.1704	1155.55	-0.329557
60.2191	1156.54	-0.151432
60.2679	1157.36	-0.0317423
60.3167	1158.36	0.0700153
60.3654	1159.29	-0.546183
60.4142	1160.61	-1.08835
60.463	1161.79	-1.18127
60.5117	1163.12	-1.41971
60.5605	1164.39	-1.12445
60.6092	1165.17	-1.2649
60.658	1166.41	-0.958565
60.7068	1167.55	-0.327615
60.7555	1168.62	0.14644
60.8043	1169.68	0.0150654
60.8531	1170.69	0.183763
60.9018	1172.17	-0.155466
60.9506	1173.64	0.301721
60.9993	1175.28	0.268079
61.0481	1176.4	-0.695857
61.0969	1177.28	0.108139
61.1456	1178.23	0.0666157
61.1944	1179.46	0.270642
61.2431	1180.43	0.13811
61.2919	1181.3	-0.324732
61.3407	1182.39	0.0378059
61.3894	1183.46	0.0368688
61.4382	1184.93	0.240376
61.4869	1186.27	0.0181634
61.5357	1187.69	-0.218153
61.5845	1189.04	-0.776997
61.6332	1190.38	-0.0418012
61.682	1192.18	-0.912056
61.7307	1193.08	-0.977326
61.7795	1194.24	-0.987268
61.8283	1194.99	0.328671
61.877	1195.97	0.0718075
61.9258	1197.34	1.50989
61.9745	1198.71	0.328565
62.0233	1200.07	0.347776
62.0721	1200.84	0.388767
62.1208	1202.25	0.55826
62.1696	1203.17	0.374786
62.2184	1204.54	0.702573
62.2671	1205.98	0.455877
62.3159	1207.11	-0.269308
62.3646	1208.44	0.416231
62.4134	1209.39	0.962072
62.4622	1210.52	-0.262605
62.5109	1211.83	-0.298277
62.5597	1213.2	-0.435633
62.6084	1214.79	0.48302
62.6572	1216.03	0.349927
62.706	1217.31	0.102497
62.7547	1218.17	0.0411991
62.8035	1219.27	0.0125357
62.8522	1220.29	0.323431
62.901	1221.5	0.0659672
62.9498	1222.6	0.331311
62.9985	1223.43	0.226386
63.0473	1224.76	0.119511
63.096	1225.86	0.0431055
63.1448	1226.91	-0.0459794
63.1936	1227.91	0.182686
63.2423	1229.47	-0.0093782
63.2911	1230.72	0.0799539
63.3398	1231.67	0.390196
63.3886	1232.87	0.519159
63.4374	1234.33	-0.0861771
63.4861	1235.59	-0.346873
63.5349	1237	-0.0835852
63.5836	1237.91	0.465363
63.6324	1239.4	0.418159
63.6812	1240.46	0.298991
63.7299	1241.42	0.613229
63.7787	1242.54	0.559742
63.8274	1243.92	-0.639239
63.8762	1245.16	0.86212
63.925	1245.94	1.25261
63.9737	1247.14	0.379271
64.0225	1248.67	-0.0411438
64.0712	1250.14	0.481387
64.12	1251.38	0.438007
64.1688	1252.93	0.217468
64.2175	1254.31	0.214123
64.2663	1256.21	0.235689
64.315	1257.74	0.469455
64.3638	1259.1	0.499369
64.4126	1260.49	0.867571
64.4613	1261.74	0.611211
64.5101	1263.26	0.553486
64.5588	1264.66	0.703431
64.6076	1266.28	0.461182
64.6564	1267.81	0.178038
64.7051	1269.22	0.0598445
64.7539	1270.32	0.304826
64.8026	1271.77	0.394102
64.8514	1273.13	-0.0599615
64.9002	1274.36	0.787391
64.9489	1275.64	-0.139055
64.9977	1276.99	0.151497
65.0464	1278.59	-0.334876
65.0952	1280.02	-1.47495
65.144	1280.96	-0.21781
65.1927	1282.27	-0.279461
65.2415	1283.01	-0.17523
65.2902	1284.53	-0.742523
65.339	1285.69	-0.45333
65.3878	1287.21	-0.883354
65.4365	1288.27	-0.209528
65.4853	1289.24	-0.186278
65.534	1290.14	-0.0319782
65.5828	1291.14	-0.0356688
65.6316	1292.38	-0.369768
65.6803	1293.18	-0.485833
65.7291	1294.34	-0.931565
65.7778	1295.51	-0.295898
65.8266	1297.07	-0.254393
65.8754	1298.02	-0.500266
65.9241	1299.15	-0.394996
65.9729	1300.52	-0.527214
66.0214	1301.66	-0.201226
66.0695	1302.78	-0.257959
66.1177	1304.02	-0.677486
66.1658	1304.7	-0.608985
66.214	1306.03	-0.225505
66.2621	1307.62	-0.33025
66.3103	1308.77	-1.10606
66.3584	1309.94	-1.7186
66.4066	1310.94	-1.43036
66.4548	1311.67	-1.39164
66.5029	1312.44	-1.35292
66.5511	1313.44	-1.31419
66.5992	1315.03	-1.27547
66.6474	1316.45	-1.23675
66.6955	1317.75	-1.19803
66.7437	1318.6	-1.15931
66.7918	1319.78	-1.12059
66.84	1320.82	-1.09841
66.8881	1321.83	-1.11021
66.9363	1322.77	-1.12201
66.9844	1323.77	-1.13381
67.0293	1324.47	-1.14562
67.0726	1325.23	-1.15742
67.1159	1326.26	-1.16922
67.1592	1326.91	-1.18102
67.2025	1327.97	-1.19282
67.2458	1328.64	-1.20462
67.2891	1329.44	-1.21642
67.3324	1330.5	-1.21082
67.3757	1331.15	-1.13365
67.419	1332.09	-1.05647
67.4623	1333.19	-0.9793
67.5056	1333.86	-0.902124
67.5489	1334.18	-0.824949
67.5922	1335.08	-1.07067
67.6355	1336.05	-1.05094
67.6788	1336.79	-1.04222
67.7221	1337.4	-0.94678
67.7654	1338.05	-0.42414
67.8087	1339.06	-0.388961
67.852	1339.69	-0.157609
67.8953	1340.47	0.158
67.9386	1341.04	-0.0630971
67.9819	1341.58	-0.253035
68.0252	1342.44	-0.164001
68.0685	1343.04	-0.908724
68.1118	1344.02	-0.841772
68.1551	1344.96	0.0832708
68.1984	1345.77	-0.674016
68.2417	1346.26	-0.57976
68.285	1347.68	0.130757
68.3283	1348.26	-0.330644
68.3716	1349.13	-0.380769
68.4149	1350.03	0.0551728
68.4582	1350.49	-0.601041
68.5015	1351.25	-0.0359622
68.5448	1352.28	-0.435917
68.5881	1353.17	-0.210243
68.6314	1353.88	0.105752
68.6747	1354.73	0.218872
68.718	1355.36	-0.725015
68.7613	1356.02	-0.700628
68.8046	1356.94	-0.360685
68.8479	1357.62	0.299588
68.8912	1358.16	-0.587219
68.9345	1358.72	-0.296012
68.9778	1359.6	-0.435606
69.0211	1360.44	-0.438942
69.0644	1361.08	-0.678735
69.1077	1361.61	-0.382026
69.151	1362.09	-0.417674
69.1943	1362.61	-0.257553
69.2376	1362.89	-0.475711
69.2809	1363.3	0.483188
69.3242	1364.41	-1.97118
69.3675	1365.24	-1.84487
69.4108	1365.86	-1.71855
69.4541	1366.52	-0.513947
69.4974	1367.45	-2.40736
69.5407	1368.35	-0.244972
69.584	1369.01	-0.519257
69.6273	1369.9	-1.02781
69.6706	1371.06	-0.471686
69.7139	1371.75	-0.525222
69.7572	1372.29	-0.23932
69.8005	1373.27	-0.286023
69.8438	1373.7	0.0231819
69.8871	1374.34	-0.175349
69.9304	1374.81	-1.27764
69.9737	1375.32	-0.425786
70.017	1375.98	0.0368736
70.0603	1376.72	-0.492245
70.1037	1377.38	-0.53468
70.147	1378.15	-1.16765
70.1903	1378.81	-1.04948
70.2336	1379.74	-1.11892
70.2769	1380.48	-1.44494
70.3202	1381.48	-1.75189
70.3635	1382.45	-0.513633
70.4068	1383.42	-0.458424
70.4501	1384.13	-0.79057
70.4934	1384.95	-0.306546
70.5367	1385.69	-0.625432
70.58	1387.04	-0.489782
70.6233	1388.25	-0.314577
70.6666	1389.76	-0.498757
70.7099	1390.79	-1.02628
70.7532	1391.82	-0.833352
70.7965	1392.79	-1.19639
70.8398	1394.46	-0.957626
70.8831	1395.67	-0.861459
70.9264	1396.47	-0.521318
70.9697	1397.38	-0.234069
71.013	1398.37	-0.758286
71.0563	1398.97	-0.336323
71.0996	1399.68	-1.01316
71.1429	1400.65	-1.07009
71.1862	1401.72	-1.01326
71.2295	1402.81	-0.443845
71.2728	1403.67	-0.547993
71.3161	1404.38	-0.156891
71.3594	1404.86	-0.62655
71.4027	1405.4	-0.785413
71.446	1406.1	-0.99514
71.4893	1406.96	-0.374291
71.5326	1407.91	-0.309131
71.5759	1409.09	-0.402955
71.6192	1410.06	-0.749526
71.6625	1410.69	-0.693323
71.7058	1411.66	-1.10794
71.7491	1412.5	-0.906544
71.7924	1413.59	-0.671897
71.8357	1414.39	-0.689607
71.879	1415.38	-0.89888
71.9223	1416.3	-0.384304
71.9656	1417.42	-0.687799
72.0089	1418.48	-0.360607
72.0522	1420.03	-0.428239
72.0955	1421.02	-0.209268
72.1388	1421.93	-0.17826
72.1821	1423.16	-0.347886
72.2254	1423.95	-0.615864
72.2687	1424.49	-1.30531
72.312	1425.15	-0.63048
72.3553	1425.95	-1.11837
72.3986	1426.78	-0.396559
72.4419	1427.5	-0.0745546
72.4852	1428.52	-0.64126
72.5285	1429.67	-0.241087
72.5718	1430.68	-0.22467
72.6151	1432	-0.117433
72.6584	1432.84	0.0926263
72.7017	1433.95	0.0709745
72.745	1434.62	-0.08689
72.7883	1435.26	-0.0184875
72.8316	1435.97	-0.0867345
72.8749	1436.97	0.115761
72.9182	1437.79	0.31286
72.9615	1439.12	-0.159775
73.0048	1439.97	0.229867
73.0481	1440.72	-0.0265457
73.0914	1441.21	0.084072
73.1347	1441.87	-0.155015
73.178	1442.33	-0.0821378
73.2213	1443.12	0.256888
73.2646	1444.54	-0.0714716
73.3079	1445.71	-0.153492
73.3512	1446.87	0.11735
73.3945	1447.61	-0.213828
73.4378	1448.13	-0.210606
73.4811	1448.55	-0.0102602
73.5244	1449.21	-0.207641
73.5677	1450.65	-1.01871
73.611	1451.16	-0.954825
73.6543	1452.22	0.0310771
73.6976	1453.62	0.0331325
73.7409	1454.47	-0.224876
73.7842	1455.63	0.0826344
73.8275	1456.85	0.405628
73.8708	1458.11	0.276237
73.9141	1459.64	0.179635
73.9574	1460.51	-1.05466
74.0007	1461.22	-0.38824
74.044	1461.74	-0.727832
74.0873	1462.87	-0.185591
74.1306	1463.7	-0.412416
74.1739	1464.33	-0.303401
74.2172	1465.23	-0.172218
74.2605	1466.19	-0.0247594
74.3038	1467.29	-0.536803
74.3471	1468.78	-0.640275
74.3904	1470.06	-0.716268
74.4337	1471.32	-0.829791
74.477	1472.58	-0.51428
74.5203	1473.75	-0.689852
74.5636	1474.69	-0.435427
74.6069	1475.54	-0.291583
74.6502	1476.87	-0.332916
74.6935	1477.74	-0.310561
74.7368	1478.88	-0.22415
74.7801	1479.74	-0.486026
74.8234	1480.34	-0.56199
74.8667	1481.39	-0.858033
74.91	1482.11	-1.28309
74.9533	1483.34	-0.722199
74.9966	1484.8	-0.839435
75.0399	1486.06	-1.19528
75.0832	1487.06	-1.07727
75.1265	1488.47	-1.23209
75.1698	1489.52	-1.61816
75.2131	1490.17	-0.762258
75.2564	1491.06	-0.699525
75.2997	1491.54	-0.484326
75.343	1492.25	-0.586011
75.3863	1493.4	-0.437545
75.4296	1494.59	-0.152584
75.4729	1495.58	-0.182461
75.5162	1496.39	-0.293314
75.5595	1497.54	-0.246388
75.6028	1498.34	-0.179392
75.6461	1498.58	-0.158635
75.6894	1499.38	-0.323636
75.7327	1500.36	-0.486284
75.776	1501.66	-0.251633
75.8193	1502.81	-0.290953
75.8626	1504.17	-0.408082
75.9059	1505.52	-0.338606
75.9492	1506.08	-0.215652
75.9925	1507.17	-0.528142
76.0358	1508.1	-0.442056
76.0791	1509.29	-0.191481
76.1224	1509.85	-0.441508
76.1657	1510.45	-0.828008
76.209	1511.13	-0.127923
76.2523	1511.9	-0.266718
76.2956	1512.84	0.0825253
76.3389	1513.68	-0.00883686
76.3822	1514.66	-0.0971976
76.4255	1516.7	-0.519032
76.4688	1517.75	-0.147812
76.5121	1518.55	0.0516457
76.5554	1519.75	0.294765
76.5987	1521.36	-0.0887991
76.642	1522.7	-0.0533336
76.6853	1523.47	0.00581985
76.7286	1524.87	-0.136502
76.7719	1525.51	-0.151827
76.8152	1526.86	-0.0930282
76.8585	1528.24	-0.38164
76.9018	1529.33	-0.434236
76.9451	1529.95	0.142755
76.9884	1530.61	0.209834
77.0317	1531.9	0.19211
77.075	1532.69	0.685412
77.1183	1533.33	0.0535691
77.1616	1534.21	0.482418
77.2049	1535.21	0.714488
77.2482	1535.87	0.656013
77.2915	1536.72	0.471916
77.3348	1537.43	0.527647
77.3781	1538.43	0.585121
77.4214	1539.08	0.898336
77.4647	1539.67	0.62676
77.508	1540.31	0.751114
77.5513	1541.35	0.95798
77.5946	1542.62	1.12795
77.6379	1544.04	0.787113
77.6812	1545.05	0.984432
77.7245	1546.18	0.189966
77.7678	1547.22	0.38843
77.8111	1547.77	0.514021
77.8544	1548.52	0.389702
77.8977	1549.34	-0.317185
77.9411	1550.39	0.547295
77.9844	1550.99	-0.294725
78.0277	1551.72	-0.315703
78.071	1552.3	-0.800386
78.1143	1553.22	-0.83962
78.1576	1554.26	-0.597304
78.2009	1555.22	-0.590972
78.2442	1556.43	-0.214215
78.2875	1557.45	-0.338933
78.3308	1558.64	-0.397983
78.3741	1559.46	-0.382839
78.4174	1560.61	-0.351904
78.4607	1561.46	-1.39595
78.504	1562.31	-0.932893
78.5473	1563.3	-0.356905
78.5906	1564.56	-0.414123
78.6339	1565.71	-0.729325
78.6772	1566.5	-0.442724
78.7205	1567.54	-0.429009
78.7638	1568.79	-0.436655
78.8071	1569.57	-0.347107
78.8504	1570.24	-0.784763
78.8937	1571.25	0.382029
78.937	1572.37	-0.00545118
78.9803	1573.57	-0.150948
79.0236	1574.28	-0.603847
79.0669	1575.15	-0.480572
79.1102	1575.99	-0.462769
79.1535	1576.51	-0.867992
79.1968	1577.23	-0.509091
79.2401	1577.94	-0.445169
79.2834	1578.69	-0.799741
79.3267	1579.99	-1.1343
79.37	1580.91	-0.99565
79.4133	1581.47	-1.11227
79.4566	1582.33	-1.29677
79.4999	1583	-1.64899
79.5432	1584.12	-1.66776
79.5865	1585.35	0.0457426
79.6298	1586.22	0.0858856
79.6731	1586.78	0.310813
79.7164	1587.24	-0.28557
79.7597	1587.87	0.16208
79.803	1588.78	0.493856
79.8463	1589.41	0.47978
79.8896	1590.39	0.311771
79.9329	1591	0.22394
79.9762	1591.82	0.0111436
80.0195	1592.71	0.407331
80.0628	1593.86	0.203758
80.1061	1595.06	0.657398
80.1494	1596.32	0.377212
80.1927	1597.16	0.460926
80.236	1597.94	0.772744
80.2793	1599.06	0.370516
80.3226	1599.97	0.213772
80.3659	1600.86	0.342976
80.4092	1601.87	0.638365
80.4525	1602.77	-0.0359083
80.4958	1603.57	-0.0512111
80.5391	1604.53	-0.44518
80.5824	1604.9	-0.459299
80.6257	1605.55	0.269755
80.669	1606.68	0.0878232
80.7123	1607.67	0.734997
80.7556	1608.51	0.295162
80.7989	1609.36	0.709502
80.8422	1610.48	0.391082
80.8855	1610.95	0.693976
80.9288	1611.81	-0.0217892
80.9721	1613.05	0.438584
81.0154	1614.18	0.372172
81.0587	1614.91	0.454862
81.102	1615.37	0.297694
81.1453	1616.31	0.094446
81.1886	1617.83	-0.203629
81.2319	1618.55	-0.0728217
81.2752	1619.87	-0.323485
81.3185	1621.2	-0.234296
81.3618	1621.9	0.226391
81.4051	1622.41	-0.440708
81.4484	1623.09	-0.572272
81.4917	1624.13	-0.583928
81.535	1625.13	0.28109
81.5783	1626.1	0.470813
81.6216	1626.76	-0.00176761
81.6649	1627.28	0.333329
81.7082	1628	0.314383
81.7515	1628.71	0.265489
81.7948	1629.38	0.22457
81.8381	1630.57	0.797626
81.8814	1631.88	0.127391
81.9247	1632.82	0.588049
81.968	1633.49	0.356804
82.0113	1634.16	0.625592
82.0546	1635.08	0.84501
82.0979	1636.5	0.975127
82.1412	1637.42	2.25704
82.1845	1638.22	0.451017
82.2278	1638.78	0.393903
82.2711	1639.85	-0.228145
82.3144	1641.01	0.108443
82.3577	1641.7	0.241764
82.401	1642.68	0.335988
82.4443	1643.29	0.132492
82.4876	1644.36	-0.0959073
82.5309	1645.11	0.106956
82.5742	1646.23	0.246285
82.6175	1646.99	0.128773
82.6608	1647.88	0.247472
82.7041	1648.88	0.077909
82.7474	1649.99	-0.193584
82.7907	1650.8	-0.356091
82.834	1651.37	0.0245413
82.8773	1651.98	0.0746599
82.9206	1653.13	0.103209
82.9639	1654.23	0.116334
83.0072	1655.46	0.111523
83.0505	1656.45	-0.567026
83.0938	1657.09	0.00329885
83.1371	1657.69	-0.0232408
83.1804	1658.37	-0.0119576
83.2237	1658.95	-0.163379
83.267	1659.58	0.0469574
83.3103	1660.37	0.388527
83.3536	1661.5	0.356645
83.3969	1663.02	0.602491
83.4402	1663.44	0.375477
83.4835	1664.84	-1.30649
83.5268	1665.94	-0.163964
83.5701	1666.49	0.568921
83.6134	1667.52	0.475455
83.6567	1668.77	-0.0761805
83.7	1669.71	0.34225
83.7433	1670.64	0.110893
83.7866	1671.73	-0.0328418
83.8299	1672.93	-0.0365052
83.8732	1674.07	-0.0310423
83.9165	1675	-0.51367
83.9598	1676.64	-0.131418
84.0031	1677.48	-0.227292
84.0464	1678.63	-0.335635
84.0897	1679.6	0.071244
84.133	1680.76	-0.452393
84.1763	1681.99	0.068172
84.2196	1682.33	-0.0702137
84.2629	1683.14	-0.496216
84.3062	1684.19	-0.289621
84.3495	1684.98	-0.734118
84.3928	1685.4	0.0800315
84.4361	1685.9	0.119636
84.4794	1687.13	-0.164267
84.5227	1688.11	-0.159012
84.566	1689.22	-0.294102
84.6093	1689.97	-0.642026
84.6526	1690.38	0.00800023
84.6959	1691.66	-0.154884
84.7392	1692.88	-0.158766
84.7825	1693.63	-0.335529
84.8258	1694.41	-0.640407
84.8691	1694.91	-0.229466
84.9124	1695.76	-0.0184557
84.9557	1696.93	0.185659
84.999	1698.2	0.218135
85.0452	1699.33	0.342851
85.0914	1700.31	0.7284
85.1376	1701	0.223823
85.1838	1702.03	0.239043
85.23	1702.41	-0.57538
85.2762	1703.13	0.412928
85.3224	1703.67	0.145839
85.3686	1704.42	0.298199
85.4148	1705.77	0.0179277
85.4611	1706.52	-0.434233
85.5073	1707.45	0.261923
85.5535	1708.4	0.25389
85.5997	1709.11	0.129506
85.6459	1709.86	-0.290814
85.6921	1710.87	0.182494
85.7383	1711.69	0.264576
85.7845	1713.05	-0.8099
85.8307	1713.98	-0.0750975
85.8769	1714.86	0.0489779
85.9231	1715.8	0.20911
85.9693	1716.72	0.0246441
86.0173	1717.87	0.349056
86.0687	1718.84	0.228891
86.12	1719.94	0.157118
86.1714	1721.26	0.153132
86.2228	1722.34	0.152362
86.2742	1723.35	0.608447
86.3256	1724.6	0.23012
86.377	1725.61	0.197427
86.4283	1726.62	0.0817233
86.4797	1727.78	-0.388185
86.5311	1729.06	0.0241395
86.5825	1730.46	0.264135
86.6339	1731.4	0.350431
86.6853	1732.86	0.27543
86.7366	1734.23	0.376291
86.788	1735.68	0.433066
86.8394	1736.79	0.732041
86.8908	1738.08	0.69282
86.9422	1739.04	0.760569
86.9936	1740.16	0.386469
87.0449	1741.14	0.687956
87.0963	1742.59	0.381033
87.1477	1743.46	0.374216
87.1991	1744.32	0.0861791
87.2505	1745.28	0.148833
87.3018	1746.49	0.41875
87.3532	1747.76	0.154262
87.4046	1749.34	-0.30284
87.456	1750.93	-0.462354
87.5074	1752.11	-0.215445
87.5588	1753.11	-0.15059
87.6101	1754.33	-0.173928
87.6615	1755.15	-0.659401
87.7129	1756.27	-0.655272
87.7643	1757.29	-0.79927
87.8157	1758.31	0.424173
87.8671	1759.72	0.00460064
87.9184	1760.95	0.16767
87.9698	1762.3	0.304821
88.0212	1763.73	-0.0732573
88.0726	1764.66	0.579863
88.124	1765.98	0.57072
88.1753	1767.1	0.470754
88.2267	1767.94	0.00488508
88.2781	1769.07	-0.215919
88.3295	1770.19	-0.477133
88.3809	1770.87	-0.311596
88.4323	1771.67	-0.588776
88.4836	1772.63	-0.383045
88.535	1773.19	0.537432
88.5864	1774.03	0.692638
88.6378	1775.09	-0.0885883
88.6892	1776.37	0.701545
88.7405	1777.19	0.693504
88.7919	1778.08	0.215562
88.8433	1779.1	0.340242
88.8947	1779.88	-0.594047
88.9461	1781.2	-0.70014
88.9975	1782.57	-0.100409
89.0488	1783.63	-0.174074
89.1002	1784.41	-0.107422
89.1516	1785.61	-0.378384
89.203	1787.05	0.0476089
89.2544	1787.79	0.0408286
89.3057	1788.67	0.388441
89.3571	1789.35	0.286773
89.4085	1790.42	0.308711
89.4599	1792.17	0.288096
89.5113	1792.65	0.395389
89.5627	1793.79	0.358428
89.614	1795.16	0.125817
89.6654	1796.02	-0.212671
89.7168	1796.73	-0.290543
89.7682	1797.84	-0.0474758
89.8196	1799.01	-0.0383041
89.8709	1799.77	0.11454
89.9223	1800.86	-0.11396
89.9737	1801.58	-0.361609
90.0251	1802.56	0.108274
90.0765	1803.66	0.0903509
90.1279	1805.34	0.448079
90.1792	1806.56	0.379934
90.2306	1807.05	0.664583
90.282	1807.85	0.628737
90.3334	1809.11	0.566083
90.3848	1810.27	-0.47787
90.4361	1811.15	0.37822
90.4875	1812.45	0.939133
90.5389	1813.61	0.423976
90.5903	1814.23	0.669548
90.6417	1815.71	0.645561
90.6931	1817.31	0.48711
90.7444	1818.75	0.420154
90.7958	1820.23	0.716071
90.8472	1821.83	0.610081
90.8986	1822.87	0.503008
90.95	1824.1	0.732171
91.0014	1825.43	1.09345
91.0527	1826.96	0.714925
91.1041	1828.21	0.948855
91.1555	1829.46	0.765232
91.2069	1830.28	0.752481
91.2583	1831.25	0.580007
91.3096	1832.69	0.680014
91.361	1833.71	0.466028
91.4124	1834.62	0.474022
91.4638	1835.79	0.501963
91.5152	1836.42	0.545278
91.5666	1837.6	0.687453
91.6179	1838.8	0.766601
91.6693	1840.2	0.755276
91.7207	1841.67	0.744706
91.7721	1843.02	0.47899
91.8235	1844.39	0.218046
91.8748	1845.68	0.325869
91.9262	1846.66	0.0272836
91.9776	1847.59	-0.113474
92.029	1849.05	-0.0239985
92.0804	1849.95	-0.0367147
92.1318	1850.95	0.267056
92.1831	1851.55	-0.0561214
92.2345	1852.77	-0.139278
92.2859	1853.71	-0.940628
92.3373	1854.73	-0.265344
92.3887	1856.29	-0.0301724
92.44	1857.19	-0.198102
92.4914	1858.56	-0.0519202
92.5428	1859.48	0.0282602
92.5942	1860.7	0.204381
92.6456	1862.15	-0.0756731
92.697	1863.33	0.078681
92.7483	1864.23	0.360664
92.7997	1864.99	0.329242
92.8511	1866.21	0.30198
92.9025	1867.49	0.0641638
92.9539	1868.47	0.327393
93.0052	1869.74	0.265742
93.0566	1871.01	0.262528
93.108	1872.21	0.0453807
93.1594	1873.5	0.672748
93.2108	1874.85	0.729677
93.2622	1875.89	0.508561
93.3135	1877.45	0.660942
93.3649	1878.57	1.05172
93.4163	1879.72	0.772965
93.4677	1880.47	0.803988
93.5191	1881.6	0.806728
93.5704	1882.67	0.41441
93.6218	1884.17	0.717867
93.6732	1885.65	0.502081
93.7246	1886.77	0.495256
93.776	1887.68	0.501933
93.8274	1888.86	1.07799
93.8787	1889.94	0.78367
93.9301	1891.26	0.809817
93.9815	1892.33	0.561471
94.0329	1893.49	0.542306
94.0843	1894.58	0.50135
94.1356	1895.52	0.482777
94.187	1896.79	0.596931
94.2384	1898.07	0.336316
94.2898	1899.51	0.450198
94.3412	1900.78	0.266508
94.3926	1901.9	-0.234339
94.4439	1903.02	0.0222353
94.4953	1903.9	0.636363
94.5467	1904.73	0.911788
94.5981	1905.93	0.620945
94.6495	1906.96	0.935926
94.7009	1908.07	0.654538
94.7522	1908.68	1.04214
94.8036	1909.5	0.435225
94.855	1910.29	0.392202
94.9064	1911.52	0.770768
94.9578	1912.93	0.343209
95.0091	1913.72	0.850844
95.0605	1914.82	0.138436
95.1119	1915.9	0.244333
95.1633	1917.23	0.543459
95.2147	1918.32	0.578246
95.2661	1919.43	0.995313
95.3174	1920	0.867325
95.3688	1921.06	1.07526
95.4202	1921.76	0.701747
95.4716	1922.68	0.83031
95.523	1923.88	0.347128
95.5743	1924.86	0.483658
95.6257	1925.87	0.813801
95.6771	1926.92	0.332279
95.7285	1927.97	0.357073
95.7799	1929.23	0.251441
95.8313	1929.99	0.340949
95.8826	1931.07	0.436468
95.934	1931.61	-0.0709375
95.9854	1932.31	-0.204423
96.0368	1933.99	0.604617
96.0882	1934.81	0.476864
96.1395	1935.7	0.396133
96.1909	1936.54	-0.161602
96.2423	1937.57	0.639633
96.2937	1938.41	0.477487
96.3451	1939.17	0.170536
96.3964	1939.99	-0.217425
96.4478	1941	0.0976942
96.4992	1942.19	-0.274258
96.5506	1943.19	-0.198043
96.602	1943.96	-0.489116
96.6534	1945.03	-0.241946
96.7047	1946.24	-0.192156
96.7561	1947.44	-0.351383
96.8075	1948.34	-0.361747
96.8589	1949.4	-0.300427
96.9103	1950.61	-0.1398
96.9616	1951.63	-0.186582
97.0144	1952.37	-0.20808
97.0713	1953.63	-0.046736
97.1282	1955.02	-0.0572337
97.1851	1956.29	-0.0126771
97.242	1957.35	-0.345161
97.2989	1958.05	-0.00617174
97.3558	1959.56	0.14614
97.4127	1960.9	0.102538
97.4696	1962.08	-0.075659
97.5265	1963.42	0.402166
97.5834	1964.59	0.00841941
97.6403	1965.93	-0.199267
97.6972	1967.33	0.023746
97.7541	1968.51	-0.0173442
97.811	1969.9	0.0503123
97.8679	1970.74	0.027926
97.9248	1971.65	-0.693144
97.9816	1972.69	-0.27176
98.0432	1973.89	-0.531511
98.1069	1974.98	-0.755582
98.1706	1976.28	0.130807
98.2344	1977.53	0.175216
98.2981	1978.55	0.119454
98.3618	1979.83	0.315085
98.4256	1981.51	0.0610105
98.4893	1982.57	0.101194
98.553	1983.85	-0.136943
98.6168	1985.11	-0.928733
98.6805	1986.2	0.479748
98.7442	1987.49	0.653364
98.808	1988.67	0.458023
98.8717	1989.78	0.78434
98.9354	1991.28	0.754692
98.9992	1992.42	0.633918
99.0629	1993.85	0.197455
99.1266	1995.21	0.294667
99.1904	1996.6	0.504711
99.2541	1997.86	0.532125
[truncated: 941 more rows]

## Sheet: XRFLongCore
µXRF data on long core without turbidites removed
Depth (cm)	Ti Counts	K Counts	Ca Counts
2.40873	34.57	27.9114	28.3757
2.42909	36.93	30.6343	30.4829
2.44945	31.5729	30.6	29.51
2.46982	33.7429	30.4643	34.5629
2.49018	33.5286	28.7771	30.1271
2.51054	32.5214	29.9043	35.93
2.53091	27.0714	29.43	29.5643
2.55127	31.0543	28.4743	30.2429
2.57018	30.6683	27.615	35.1167
2.58909	30.3757	28.76	37.68
2.60945	29.7057	27.5814	30.1786
2.62982	38.1257	30.69	27.8857
2.65018	43.2071	30.0729	31.4314
2.67054	70.4229	29.1071	30.8771
2.69091	29.6471	43.9314	35.0986
2.71127	31.5986	52.5571	35.8586
2.73018	23.045	19.9817	22.69
2.74909	32.4643	29.5171	35.9229
2.76945	30.2414	28.8486	34.6371
2.78982	24.4114	24.2243	25.9029
2.81018	24.2329	25.3671	28.1529
2.83054	29.4	30.9557	56.7514
2.85091	37.4914	33.2957	37.6886
2.87127	31.7686	38.0829	41.7171
2.89018	31.8033	34.5633	41.875
2.90909	39.8143	39.17	57.9471
2.92945	41.2143	41.6629	51.7243
2.94981	48.94	46.3043	45.3057
2.97018	40.3314	32.9471	28.2243
2.99054	34.2414	35.4029	27.6343
3.0109	96.4571	41.8129	35.2671
3.03127	62.1971	31.2514	33.4571
3.05018	29.49	27.52	36.73
3.06909	26.4671	22.9986	30.92
3.08945	23.9643	21.1543	27.3143
3.10981	22.9929	21.0914	28.6257
3.13018	25.0014	28.4829	26.34
3.15054	32.5286	29.2757	31.8657
3.1709	33.1957	28.6271	58.6
3.19127	42.85	28.42	55.9471
3.21018	32.7317	25.8867	38.055
3.22908	36.0643	25.2514	38.4929
3.24945	35.3414	27.3329	38
3.26981	35.8143	32.69	35.58
3.29018	32.1	29.18	36.8586
3.31054	33.6343	30.2971	45.3057
3.3309	34.1271	33.84	44.7957
3.35127	59.0014	37.0629	43.7329
3.37017	40.71	34.7933	36.565
3.38908	34.5286	36.8229	31.6543
3.40945	33.6543	35.9129	47.6714
3.42981	32.1543	35.4829	38.9043
3.45017	29.7057	34.7871	37.6629
3.47054	33.0729	29.3243	31.7957
3.4909	37.43	31.4314	34.0371
3.51126	31.9571	29.3486	29.2514
3.53017	35.0333	32.375	31.76
3.54908	33.4557	40.4914	42.1786
3.56945	33.9486	41.0471	37.1971
3.58981	33.7257	34.2686	32.3757
3.61017	32.3329	35.9214	27.3471
3.63054	47.2786	37.02	33.7857
3.6509	38.0643	30.5729	32.3386
3.67126	48.7786	40.2071	36.6443
3.69017	38.125	43.1383	52.6383
3.70908	39.7071	36.0271	38.5286
3.72944	37.08	33.7414	37.4671
3.74981	29.0557	32.4643	31.9629
3.77017	49.6714	70.7329	36.0714
3.79054	136.449	53.7957	25.0457
3.8109	46.6971	32.4471	36.1357
3.83126	46.9114	37.3857	35.5386
3.85017	41.2083	34.8883	35.2633
3.86908	47.9943	41.2257	35.2043
3.88944	47.35	42.9014	34.58
3.90981	36.7686	39.0014	43.2143
3.93017	38.2629	36.7343	53.9457
3.95053	36.2343	42.6614	51.9214
3.9709	31.9471	36.9914	36.8414
3.99126	37.1	35.3671	36.02
4.01017	57.7417	36.2617	68.0333
4.02908	34.5729	44.6714	43.6186
4.04944	38.02	42.5757	39.4829
4.06981	45.6371	40.8743	38.4557
4.09017	39.2814	37.18	42.4386
4.11053	48.35	37.3671	52.44
4.1309	38.6171	35.6529	64.4229
4.15126	44.9557	33.7957	51.6343
4.17017	40.6583	30.055	43.8767
4.18908	28.3586	29.2057	32.7771
4.20944	27.9486	34.7686	35.5357
4.2298	31.2614	32.3671	41.6271
4.25017	37.0543	35.4671	45.34
4.27053	39.59	43.2943	58.0643
4.29089	38.8771	41.5086	42.3857
4.31126	52.1986	42.6971	42.4743
4.33017	109.855	43.26	48.0417
4.34908	43.0743	40.0043	40.0186
4.36944	27	21.7343	34.0729
4.3898	22.7443	19.7957	27.6457
4.41017	43.9743	43.7514	41.9814
4.43053	47.92	41.02	46.4486
4.45089	56.8571	32.17	45.5114
4.47126	40.6543	33.93	43.5543
4.49017	43.2817	37.1267	45.405
4.50908	65.8557	43.1614	61.3843
4.52944	73.5629	36.9386	57.4371
4.5498	37.34	35.68	44.2229
4.57017	44.8143	35.3943	57.4729
4.59053	40.9743	33.2857	71.1171
4.61089	52.6443	38.7686	73.8414
4.63126	58.9657	40.3757	61.4729
4.65016	48.2617	39.5533	59.6067
4.66907	39.9829	39.8843	43.9929
4.68944	43.8957	33.2971	57.8686
4.7098	50.2871	36.5271	64.9643
4.73016	49.4371	40.6286	69.1814
4.75053	48.01	35.5371	89.4314
4.77089	52.7343	37.11	125.983
4.79125	94.1529	43.9029	91.4386
4.81016	54.7733	40.375	116.033
4.82907	42.3214	39.1514	92.7329
4.84944	51.1714	41.1443	64.3314
4.8698	45.2957	44.9757	47.4557
4.89016	38.2771	39.4657	46.1186
4.91053	42.9643	37.5471	48.08
4.93089	40.3057	36.2957	49.8586
4.95125	44.2971	39.1357	70.7
4.97016	49.7833	42.0433	71.73
4.98907	52.86	43.0543	72.3243
5.00943	60.0029	44.7057	83.7957
5.0298	49.5814	42.91	69.2429
5.05016	38.7971	37.7243	47.4571
5.07053	43.6986	40.0014	50.4371
5.09089	43.9829	36.1243	52.7429
5.11125	62.3486	37.3586	55.0657
5.13016	47.0017	40.5117	60.2017
5.14907	53.17	51.7314	58.5471
5.16943	43.6886	41.67	70.35
5.1898	53.85	40.2071	52.7514
5.21016	40.0814	39.03	68.9314
5.23052	35.8029	31.6886	61.9843
5.25089	72.7329	29.0471	48.43
5.27125	47.4929	33.8029	69.9314
5.29016	63.6583	46.26	83.9183
5.30907	44.5114	22.35	38.7771
5.32943	46.43	41.7043	83.0543
5.3498	44.2329	41.3586	68.6871
5.37016	45.76	37.5743	60.1529
5.39052	39.7514	35.4843	117.887
5.41089	53.5186	34.4386	107.359
5.43125	44.3071	36.6429	60.6186
5.45016	42.6283	43.825	87.7517
5.46907	45.0914	41.5629	70.1886
5.48943	31.6729	32.9114	37.1343
5.50979	43.1529	31.6	34.8329
5.53016	47.8143	39.0714	45.4743
5.55052	42.0386	33.2614	58.4571
5.57089	38.19	34.4486	36.9657
5.59125	43.8671	38.8143	46.9029
5.61016	39.7217	32.44	76.9483
5.62907	38.0714	35.6257	62.0557
5.64943	41.33	35.3757	50.7686
5.66979	46.5086	36.7957	53.6286
5.69016	43.2957	37.7343	60.6971
5.71052	43.6886	46.4929	60.1
5.73088	50.27	45.8143	71.0557
5.75125	55.11	38.8314	80.1886
5.77016	59.1167	35.77	67.8867
5.78907	37.43	35.7229	48.1343
5.80943	47.0814	44.9557	46.68
5.82979	53.5343	37.3657	54.0186
5.85016	45.2871	36.1986	48.9129
5.87052	45.77	37.26	63.8771
5.89088	41.7143	39.0014	53.9114
5.91125	44.8586	37.9471	55.2143
5.93016	47.6683	38.72	58.345
5.94906	47.0657	47.5286	61.3043
5.96943	45.8057	44.1257	49.8757
5.98979	78.4486	75.3029	32.5286
6.01015	42.2414	47.4929	44.3157
6.03052	44.77	44.5986	52.8671
6.05088	45.8771	43.3586	41.27
6.07125	33.86	31.1257	38.7171
6.09015	31.8967	26.4067	31.395
6.10906	37.4643	20.6443	33.17
6.12943	46.2057	28.35	36.7771
6.14979	31.8943	31.9843	39.2857
6.17015	38.2957	38.8571	38.51
6.19052	43.5271	37.1771	34.8214
6.21088	51.2414	38.5629	48.1343
6.23124	34.8071	38.1329	46.9814
6.25015	42.805	41.3233	36.9083
6.26906	47.3757	48.26	39.2871
6.28943	51.66	55.2429	43.6
6.30979	42.8143	64.2971	46.9029
6.33015	47.8229	58.4571	45.6257
6.35052	56.0743	47.9129	40.0814
6.37088	48.4929	49.4386	52.93
6.39124	48.74	51.0443	44.2443
6.41015	45.9183	45.0633	40.47
6.42906	41.5914	40.5029	36.75
6.44942	48.5371	42.6086	46.7071
6.46979	50.5029	49.9457	48.18
6.49015	52.9657	50.4729	49.6871
6.51051	52.34	27.5914	196.749
6.53088	40.3314	51.5557	111.814
6.55124	51.3657	44.3757	51.4757
6.57015	47.94	41.615	52.1667
6.58906	43.2414	38.4729	41.4829
6.60942	43.3057	38.61	46.3943
6.62979	38.34	38.02	37.2071
6.65015	40.0457	40.36	41.2343
6.67051	55.59	40.2071	32.1429
6.69088	42.2514	32.6271	58.17
6.71124	36.5643	31.7614	41.9557
6.73015	36.3317	38.21	61.105
6.74906	41.8329	42.7329	64.9471
6.76942	40.2243	47.6271	36.25
6.78979	37.7957	44.4029	37.6886
6.81015	41.2229	37.9743	38.6186
6.83051	41.8043	40.6	85.3943
6.85088	42.2786	37.5729	43.3057
6.87124	51.5914	44.9386	36.4386
6.89015	48.6367	44.6567	39.5417
6.90906	39.3771	43.75	35.68
6.92942	38.28	39.5186	32.1786
6.94978	42.9471	43.2329	38.7414
6.97015	47.4386	43.7343	32.8314
6.99051	39.9371	45.0729	33.7529
7.01087	37.1786	45.4829	35.9229
7.03124	44.8486	49.3571	36.3414
7.05015	45.1567	45.905	43.095
7.06906	42.7771	54.84	36.0986
7.08942	72.5986	46.0014	38.7871
7.10978	60.8414	46.4371	40.1186
7.13015	60.1543	46.2429	63.9286
7.15051	54.1271	43.9286	38.7057
7.17087	54.0371	48.9657	40.1814
7.19124	45.5543	47.9471	31.68
7.21015	37.6367	54.3333	35.5633
7.22905	60.7771	57.4557	41.8114
7.24942	87.9014	47.1271	51.3129
7.26978	49.4657	47.6871	50.7614
7.29015	46.7871	48.7857	50.0629
7.31051	46.3486	53.8771	85.1971
7.33087	42.34	42.8671	35.6986
7.35124	44.1186	42.5186	46.2957
7.37014	48	54.2583	42.8967
7.38905	44.3871	46.8314	38.9114
7.40942	41.1086	40.2243	44.1171
7.42978	42.8929	34.0357	41.8857
7.45014	36.2143	33.8957	51.7329
7.47051	43.0814	35.5829	55.7057
7.49087	74.6271	34.1086	63.2157
7.51123	55.8843	35.8114	46.36
7.53014	45.595	33.8767	47.99
7.54905	55.0271	30.0729	43.2771
7.56942	42.6443	27.09	48.26
7.58978	38.3586	37.7886	65.1786
7.61014	40.28	30.1614	59.84
7.63051	46.0014	30.2257	63.7443
7.65087	47.0743	37.2343	76.5371
7.67123	36.5614	50.6714	129.437
7.69014	45.0133	33.055	84.325
7.70905	64.6629	39.6714	106.709
7.72941	40.9471	41.5657	62.1957
7.74978	44.6343	31.1543	46.1643
7.77014	42.8571	42.3586	52.3143
7.79051	41.51	36.1786	60.7143
7.81087	48.3657	33.0571	56.7171
7.83123	47.43	33.1971	45.8857
7.85014	47.345	35.3367	74.6767
7.86905	64.4214	64.0014	46.2857
7.88941	44.0014	46.9929	53.3229
7.90978	53.2414	29.9914	69.5543
7.93014	63.7957	30.6443	92.3743
7.9505	60.3843	32.7714	93.2314
7.97087	66.01	28.3057	135.876
7.99123	84.5814	28.09	133.449
8.01014	45.97	32.3867	80.2817
8.02905	39.9757	29.0029	62.0643
8.04941	35.7857	28.0186	38.9657
8.06978	34.0443	33.9286	44.02
8.09014	38.4214	34.9471	41.9929
8.1105	50.09	36.6786	43.6957
8.13087	43.1171	49.4043	41.9843
8.15123	45.7771	56.1614	49.5729
8.17014	45.1567	41.77	64.3483
8.18905	34.17	34.1086	66.0286
8.20941	40.9214	36.0643	60.1557
8.22977	36.1086	35.8143	49.1971
8.25014	36.8129	32.67	41.1986
8.2705	51.6443	36.8157	52.6343
8.29086	38.6971	37.5014	61.0029
8.31123	42.2686	36.9029	56.2243
8.33014	36.8967	32.2517	86.99
8.34905	39.6971	32.0743	50.9557
8.36941	41.6186	36.3414	49.7786
8.38977	58.2443	37.25	40.9486
8.41014	40.2786	34.5286	47.33
8.4305	38.8686	37.8757	57.6443
8.45086	40.4643	35.2157	43.0886
8.47123	37.2329	30.5371	48.4014
8.49014	42.26	30.6367	47.0117
8.50905	43.7229	31.2943	55.5271
8.52941	44.5014	34.3943	62.0829
8.54977	50.2343	36.1886	76.0714
8.57014	60.3071	38.9757	94.1886
8.5905	58.3414	38.27	78.6271
8.61086	63.0357	42.5557	73.6529
8.63123	52.3857	34.4557	58.8314
8.65013	111.823	40.3967	89.1167
8.66904	59.0286	39.5014	152.466
8.68941	56.4486	47.5186	145.877
8.70977	73.1171	52.8486	132.357
8.73013	62.6186	62.2514	121.654
8.7505	51.1157	40.0271	105.946
8.77086	39.9657	35.3671	57.6171
8.79122	60.01	40.0357	77.36
8.81013	61.2733	44.125	70.5233
8.82904	49.0457	36.91	54.4571
8.84941	46.1157	41.7871	68.6971
8.86977	52.7129	43.18	68.8757
8.89013	40.8243	40.93	64.6786
8.9105	49.3743	38.6714	73.8314
8.93086	69.3057	38.5729	71.02
8.95122	55.92	36.8114	94.0729
8.97013	44.7083	37.595	98.9383
8.98904	50.1871	45.18	87.5443
9.0094	53.8143	56.2443	83.0029
9.02977	51.51	42.3586	75.4471
9.05013	46.4486	40.18	58.5986
9.0705	67.02	36.5286	95.2686
9.09086	69.2757	41.2157	129.161
9.11122	46.0614	40.69	60.8514
9.13013	48.5633	44.7917	62.5
9.14904	48.7686	37.77	61.6343
9.1694	39.01	33.9743	47.6
9.18977	46.5643	36.5443	55.7957
9.21013	43.6714	42.1171	71.3157
9.23049	42.3214	34.4929	53.9843
9.25086	48.2771	34.6443	58.51
9.27122	53.9671	42.9743	70.77
9.29013	44.5417	41.565	76.7
9.30904	48.2614	41.09	75.0357
9.3294	43.5114	36.2257	63.35
9.34977	47.3771	39.09	60.0629
9.37013	55.7957	44.5371	59.36
9.39049	101.35	41.3571	78.5357
9.41086	69.1443	45.8957	68.8929
9.43122	48.7886	41.1614	63.8829
9.45013	57.6683	46.2	101.365
9.46904	60.6443	36.4271	72.8143
9.4894	49.2257	37.9657	67.4314
9.50976	51.17	43.84	86.6086
9.53013	48.4214	37.7514	72.6529
9.55049	52.7986	41.4857	72.5386
9.57086	53.8486	40.2243	78.4386
9.59122	56.4486	36.0457	69.3029
9.61013	47.68	36.2717	90.8333
9.62904	49.3957	45.9843	83.1629
9.6494	44.6171	35.4029	60.4929
9.66976	51.8043	34.3229	63.1171
9.69013	63.4029	38.0643	42.6814
9.71049	51.2514	36.9643	54.1171
9.73085	40.8943	34.0814	55.1
9.75122	44.92	40.3143	55.2514
9.77013	47.315	40.0967	54.395
9.78904	49.02	37.5029	49.7157
9.8094	54.75	45.0114	105.726
9.82976	70.1614	39.5914	93.0471
9.85013	40.1814	31.86	94.3586
9.87049	46.6443	35.0371	75.2514
9.89085	47.0643	36.7171	52.3571
9.91122	42.6171	37.9671	48.2243
9.93013	45.6467	47.71	68.4383
9.94903	54.0186	38.4014	67.5643
9.9694	54.5014	35.1171	77.2343
9.98976	47.7086	41.0371	66.0729
10.0101	42.6343	46.7243	80.0914
10.0305	48.5371	43.8143	89.2957
10.0509	39.7429	35.6971	55.8414
10.0712	41.0457	45.8757	60.76
10.0901	45.44	42.2383	109.595
10.109	39.5986	34.01	70.2414
10.1294	50.9371	38.43	111.949
10.1498	47.4114	36.6871	70.18
10.1701	57.1371	42.93	70.51
10.1905	57.4129	42.3414	59.4829
10.2109	42.6714	45.2229	66.7329
10.2312	43.7514	38.8686	61.1186
10.2501	44.6883	37.6683	56.8017
10.269	46.5371	37.4129	56.2414
10.2894	45.0186	32.86	57.0729
10.3098	44.75	37.2429	57.4043
10.3301	44.2086	38.0571	52.4114
10.3505	43.4114	43.6157	51.7686
10.3708	41.4214	42.7071	47.3471
10.3912	56.3671	35.7229	48.59
10.4101	60.49	35.49	51.315
10.429	44.6614	39.0629	59.8586
10.4494	51.6614	40.5614	62.17
10.4698	51.5814	45.12	57.8043
10.4901	40.0371	37.4586	58.9129
10.5105	48.7071	38.2514	55.4914
10.5308	55.9557	49.1886	72.4743
10.5512	41.4743	31.2414	146.556
10.5701	41.4717	33.2	114.615
10.589	48.8043	35.4229	61.4386
10.6094	45.3586	36.95	51.52
10.6298	40.3129	34.5814	45.5271
10.6501	49.3057	37.9286	51.11
10.6705	80.2529	37.0214	56.2686
10.6908	48.6171	44.52	54.9914
10.7112	60.2429	46.1886	76.92
10.7301	54.49	37.0417	58.4817
10.749	53.8857	35.01	74.8771
10.7694	42.4843	37.0114	77.93
10.7898	42.9757	43.5286	84.3757
10.8101	53.7871	37.3057	61.1071
10.8305	57.52	36.1	53.6343
10.8508	46.7871	35.8043	50.2686
10.8712	44.9571	32.9843	49.84
10.8901	50.9917	37.4483	52.565
10.909	45.9557	40.0014	54.09
10.9294	43.0814	38.4657	55.6271
10.9498	44.7071	35.4743	51.0029
10.9701	48.1186	36.0014	53.4829
10.9905	54.5971	39.44	56.6543
11.0108	49.02	41.3029	50.9386
11.0312	44.6257	35.5286	62.8314
11.0501	43.075	36.7733	66.875
11.069	59.3486	39.4486	73.9043
11.0894	44.7243	39.5629	51.7057
11.1098	37.8729	30.02	43.3057
11.1301	42.2686	27.6886	58.9929
11.1505	52.68	35.4457	50.0457
11.1708	46.3043	40.1243	50.7857
11.1912	45.8057	38.8486	70.6271
11.2101	52.1767	39.26	89.2317
11.229	51.9643	50.5457	75.1243
11.2494	46.9471	41.1086	70.9457
11.2698	46.3957	33.7686	74.9371
11.2901	53.4757	39.6171	70.2243
11.3105	48.3043	40.4471	75.3057
11.3308	48.3586	38.2514	63.7514
11.3512	48.51	42.6257	69.01
11.3701	50.7083	46.0833	49.18
11.389	48.4843	40.84	52.5286
11.4094	61.4029	48.3857	60.7514
11.4298	51.3771	54.6086	81.7514
11.4501	55.09	51.24	74.9
11.4705	59.0814	50.9014	59.8843
11.4908	48.8414	41.2957	66.7686
11.5112	45.5186	44.0557	66.4286
11.5301	53.0417	43.22	59.97
11.549	81.0471	38.6357	54.9743
11.5694	55.6543	35.2057	63.6629
11.5897	60.0114	38.26	69.7157
11.6101	61.5557	38.4114	64.1
11.6305	64.69	40.2957	56.52
11.6508	62.2943	39.2757	66.16
11.6712	62.6614	42.9486	68.1729
11.6901	64.3233	46.325	74.025
11.709	61.5186	48.5357	79.2786
11.7294	67.7314	51.4943	84.6457
11.7497	60.9743	51.0986	88.6871
11.7701	62.7086	54.25	99.1
11.7905	67.4286	51.9657	99.1629
11.8108	64.1886	50.9543	98.2414
11.8312	59.52	52.8057	103.429
11.8501	60.135	50.8467	118.848
11.869	60.1529	55.4029	107.681
11.8894	67.4571	60.0629	97.0286
11.9097	59.2157	52.94	103.4
11.9301	54.8929	51.8957	107.564
11.9505	65.9643	54.8843	106.991
11.9708	53.5457	49.1071	129.85
11.9912	42.8943	50.1257	147.054
12.0101	57.105	59.7317	114.908
12.029	56.4657	55.8414	113.473
12.0494	55.6614	76.59	103.43
12.0697	51.5814	49.8657	146.993
12.0901	49.1257	60.5114	142.619
12.1107	54.2537	47.7587	225.689
12.1303	49.2514	49.3843	149.447
12.15	92.735	49.8375	82.26
12.1696	55.8586	42.3671	157.296
12.1892	36.87	38.3287	266.986
12.2101	52.9625	46.5562	87.3137
12.2297	130.52	47.8671	76.1529
12.2493	63.4537	51.6187	101.595
12.2703	67.9625	57.5712	73.3225
12.2899	56.4643	57.5443	120.357
12.3095	56.8912	42.9087	114.674
12.3304	61.0175	50.0012	120.994
12.35	64.1086	54.3657	91.01
12.3696	55.2125	58.2837	68.3612
12.3906	58.36	53.2975	86.5637
12.4102	71.5914	43.9114	110.001
12.4298	55.6587	45.9	139.345
12.4507	64.5263	57.845	124.681
12.4703	81.8143	52.2071	99.7871
12.49	46.9775	46.595	90.5875
12.5096	67.9571	58.4743	136.413
12.5292	64.9062	47.2525	80.5088
12.5501	129.766	40.0237	77.6125
12.5697	77.3586	56.69	93.7343
12.5893	50.1638	80.0325	103.243
12.6103	50.2275	72.5238	118.884
12.6299	47.6971	62.6186	122.234
12.6495	65.0487	86.955	205.235
12.6704	49.165	93.2825	105.734
12.69	76.2329	48.6971	132.544
12.7096	65.8063	46.5237	90.8375
12.7306	47.7912	46.1275	271.415
12.7502	88.43	49.4386	163.1
12.7698	64.875	63.1325	167.705
12.7907	45.3612	79.2512	144.243
12.8103	41.4557	39.3929	201.126
12.8299	45.6487	51.065	154.072
12.8496	93.3229	63.7529	152.483
12.8692	67.2975	56.9625	66.2675
12.8901	56.6262	78.25	160.609
12.9097	56.1	51.1529	211.33
12.9293	54.0875	49.6125	127.509
12.9503	44.595	58.7263	91.2987
12.9699	62.5457	52.9843	146.466
12.9895	48.8687	33.2587	163.104
13.0104	49.65	31.5312	137.851
13.03	42.3414	39.6543	419.481
13.0496	52.8287	86.5012	150.611
13.0706	45.7275	49.5412	166.018
13.0902	74.52	56.7143	121.206
13.1098	63.58	43.915	168.007
13.1307	62.9862	46.9612	134.116
13.1503	55.4843	50.27	127.85
13.1699	61.7662	48.665	104.704
13.1896	50.8229	75.0286	88.2229
13.2092	63.4625	90.345	103.454
13.2301	52.3612	44.9225	135.491
13.2497	46.1	45.5814	137.286
13.2693	63.6425	59.8588	122.797
13.2903	71.0012	35.57	175.33
13.3099	46.3143	28.7157	227.806
13.3295	50.4375	37.2212	176.143
13.3504	74.6262	32.1275	155.423
13.37	49.9386	28.5929	193.019
13.3896	54.4387	27.83	292.776
13.4106	40.3062	58.2275	262.548
13.4302	42.5814	41.58	220.42
13.4498	48.7112	34.7437	126.321
13.4707	50.1437	42.3125	201.775
13.4903	44.5543	43.9543	152.071
13.5099	25.01	28.3762	337.441
13.5296	38.3486	36.3586	72.8329
13.5492	41.7587	41.0025	51.4075
13.5701	40.7125	48.0087	59.525
13.5897	33.5271	32.5386	41.4929
13.6093	37.3312	35.1887	46.3837
13.6303	40.0562	34.9075	38.2362
13.6499	38.1343	33.3057	43.8843
13.6695	55.69	32.9612	50.5312
13.6904	63.5725	33.6425	43.22
13.71	52.5457	35.5186	40.9929
13.7296	53.3525	37.4787	43.3525
13.7506	41.4462	36.7212	46.3675
13.7702	42.6614	35.51	50.2157
13.7898	46.1512	41.61	52.1575
13.8107	57.7338	56.2437	112.088
13.8303	38.3414	36.0471	43.52
13.8499	45.1025	32.4225	68.8538
13.8696	43.01	34.4914	53.1957
13.8892	47.3825	34.8925	49.1737
13.9101	44.9637	32.5312	43.1187
13.9297	41.5286	37.1814	44.3757
13.9493	48.0475	44.5562	39.5012
13.9702	44.775	42.8925	46.2662
13.9899	32.7871	29.0214	50.4471
14.0095	36.0475	30.3762	43.5637
14.0304	43.1013	28.2575	43.8625
14.05	33.6243	27.86	34.8129
14.0696	35.5575	29.6112	39.04
14.0906	36.3212	35.9387	59.0237
14.1102	40.2414	35.4486	111.591
14.1298	48.5475	37.1887	48.1337
14.1507	40.7287	35.1187	56.6425
14.1703	37.43	29.34	46.6443
14.1899	36.2037	33.3625	48.4075
14.2096	36.7971	34.1714	43.0729
14.2292	37.715	28.0263	34.7212
14.2501	36.5237	30.3062	46.1475
14.2697	44.4129	38.0986	44.9286
14.2893	64.0725	30.1812	38.415
14.3102	41.26	32.3125	38.68
14.3299	34.2229	37.0743	35.2714
14.3495	37.3925	32.2037	43.235
14.3704	53.275	34.8825	31.1675
14.39	41.5271	31.5643	35.4471
14.4096	33.9637	29.3825	61.94
14.4306	35.0237	26.3513	44.86
14.4502	39.34	30.7414	44.3314
14.4698	38.9862	32.6175	48.9775
14.4907	48.2275	29.43	50.1875
14.5103	68.85	33.8514	57.1357
14.5299	42.8125	45.72	77.4613
14.5496	40.4214	39.2329	74.8571
14.5692	32.1425	31.3225	49.9237
14.5901	58.9637	38.37	157.673
14.6097	30.2514	30.93	404.823
14.6293	35.775	31.4788	75.7812
14.6502	38.3362	30.4775	51.415
14.6699	34.3071	30.4129	49.0357
14.6895	35.4612	33.8762	49.775
14.7104	37.1412	29.4325	150.284
14.73	39.2229	32.7786	72.2771
14.7496	45.3137	33.675	54.0787
14.7706	42.345	34.9612	58.1975
14.7902	46.2943	32.7786	64.8043
14.8098	45.3675	31.455	77.3588
14.8307	54.9138	33.5012	65.625
14.8503	68.4386	32.0371	97.0629
14.8699	44.9462	30.4387	91.8213
14.8896	44.5443	25.09	68.3686
14.9092	60.1487	30.3425	88.3462
14.9301	106.517	28.07	116.603
14.9497	48.8871	32.3671	130.35
14.9693	40.6187	34.525	154.329
14.9902	40.32	38.3837	138.049
15.0099	38.5371	33.01	224.894
15.0295	35.4237	26.165	144.105
15.0504	44.72	36.8513	70.9838
15.07	42.35	33.3514	44.0614
15.0896	34.0562	28.955	43.7212
15.1105	39.8525	30.9675	42.7537
15.1302	38.91	28.9471	45.0657
15.1498	39.4312	28.6713	47.8675
15.1707	33.7125	30.9937	38.3537
15.1903	36.2786	30	43.0186
15.2099	36.375	29.735	53.065
15.2295	34.9657	28.08	46.6086
15.2492	34.8925	28.6962	37.5025
15.2701	30.54	22.9625	40.3237
15.2897	34.59	25.9286	57.5729
15.3093	34.4462	27.9375	51.65
15.3302	38.9838	27.72	44.0487
15.3499	36.1871	28.1529	48.67
15.3695	36.4462	36.3212	54.9862
15.3904	70.5563	29.3538	74.9225
15.41	56.4929	31.1186	62.8857
15.4296	37.1037	44.7512	47.5162
15.4505	42.3975	32.0325	63.2987
15.4702	35.7157	30.5386	44.92
15.4898	32.4475	33.095	61.245
15.5107	31.6125	29.0562	134.243
15.5303	39.2157	29.1814	50.1014
15.5499	40.0712	28.7437	46.345
15.5695	39.8314	29.2071	51.4471
15.5892	37.5637	29.8538	49.6412
15.6101	34.1412	31.9075	42.21
15.6297	36.8043	41.9114	67.4486
15.6493	34.1875	32.0012	79.8675
15.6702	36.7362	30.8912	48.0487
15.6899	37.1	29.2157	43.3671
15.7095	34.7837	27.4312	40.4462
15.7304	36.3287	23.5938	40.3513
15.75	38.3771	24.3229	77.6171
15.7696	33.2575	28.9475	112.119
15.7905	36.37	29.5637	49.345
15.8102	32.7957	27.0029	52.7357
15.8298	46.305	31.0787	45.415
15.8507	31.4088	31.915	48.7188
15.8703	32.8486	26.2586	39.9757
15.8899	31.0325	32.3438	41.485
15.9095	39.19	33.8143	47.9471
15.9292	38.9312	34.765	47.1887
15.9501	42.0637	29.9775	42.4475
15.9697	40.4114	35.5114	42.0286
15.9893	41.7812	40.0237	66.0962
16.0102	34.6025	30.5562	44.0787
16.0299	35.4286	26.4814	45.1257
16.0495	35.5588	28.4775	49.2188
16.0704	46.1662	34.05	59.3462
16.09	38.3671	32.3229	48.6429
16.1096	56.9	35.1825	91.5563
16.1305	55.8462	35.47	292.821
16.1502	32.5286	25.44	90.58
16.1698	36.4312	28.5712	49.5175
16.1907	38.1112	27.0475	46.025
16.2103	40.8314	28.34	49.69
16.2299	46.3912	28.5963	40.2812
16.2495	59	29.7057	42.93
16.2692	39.97	29.3687	46.7425
16.2901	36.9475	31.4775	58.5175
16.3097	39.3043	32.3843	65.7243
16.3293	40.0012	30.2987	46.4937
16.3502	38.0412	26.375	60.7287
16.3698	40.0743	31.7057	43.2171
16.3895	39.1962	25.6875	51.3312
16.4104	29.345	24.6737	60.6013
16.43	33.4457	23.4114	49.29
16.4496	38.2762	24.2263	48.4775
16.4705	37.6025	27.08	49.58
16.4902	36.1086	30.1443	61.3929
16.5098	32.3687	25.5875	48.33
16.5307	35.9462	25.665	45.1662
16.5503	37.9743	27.6086	49.1257
16.5699	35.9462	26.47	47.7662
16.5895	41.6343	24.5014	50.0914
16.6092	32.1575	25.1038	45.2525
16.6301	34.54	27.96	44.9087
16.6497	36.3314	29.1257	40.94
16.6693	36.0337	30.5938	45.0225
16.6902	32.8525	27.54	52.4162
16.7098	35.19	31.26	53.4929
16.7295	55.4625	29.1962	60.2725
16.7504	45.555	30.7675	71.3363
16.77	36.1257	32.6529	69.2443
16.7896	48.9775	24.4088	89.8762
16.8105	43.0412	32.19	111.07
16.8302	48.77	36.7057	106.991
16.8498	59.9325	35.8925	129.704
16.8707	61.1662	29.0263	244.183
16.8903	35.7243	29.3929	110.724
16.9099	33.9787	31.6487	62.3625
16.9308	38.2662	31.1663	49.9787
16.9505	33.86	27.8129	42.7243
16.9701	34.7963	27.94	49.4462
16.9897	36.6529	32.4386	52.9757
17.0093	38.5337	31.955	71.5713
17.0302	36.1425	26.9638	43.9
17.0498	40.5471	29.0543	48.7257
17.0695	40.7287	30.83	51.8312
17.0904	39.065	30.8225	44.1175
17.11	39.0286	33.7757	66.5729
17.1296	35.9387	27.7812	94.4237
17.1505	86.4862	27.845	132.213
17.1701	43.6429	24.8686	118.241
17.1898	48.055	27.4713	56.2037
17.2107	39.6737	24.6325	40.8837
17.2303	34.43	33.9229	40.4386
17.2499	33.0962	29.3287	44.6875
17.2708	37.665	29.58	50.2975
17.2905	86.9486	33.9929	52.7886
17.3101	40.6962	33.43	44.5337
17.3297	29.9843	27.7514	64.0714
17.3493	37.745	28.3287	61.1962
17.3702	30.5813	28.6262	52.635
17.3898	32.9114	35.7771	54.6014
17.4095	34.455	37.0337	46.985
17.4304	34.425	30.5413	45.1975
17.45	37.1343	27.1886	42.5443
17.4696	38.08	25.415	44.83
17.4905	35.0475	28.8663	51.2662
17.5101	40.1886	28.0114	58.2943
17.5298	40.3675	28.0875	61.7437
17.5507	38.68	30.0637	55.9862
17.5703	57.3586	50.2157	70.8157
17.5899	40.8038	43.0787	61.7687
17.6108	39.3912	33.1213	56.985
17.6305	44.5629	30.5986	63.84
17.6501	42.5012	38.4075	66.7438
17.6697	39.4214	38.58	98.6529
17.6893	37.4612	28.4462	45.7275
17.7102	51.7912	25.375	52.3687
17.7298	35.4386	27.3371	50.1714
17.7495	34.4062	28.75	68.6988
17.7704	32.9312	41.9862	83.5
17.79	29.7786	27.3143	51.9843
17.8096	39.2212	26.0025	187.071
17.8305	42.345	27.385	89.3688
17.8501	40.0643	34.0357	46.1529
17.8698	36.3287	31.805	67.8912
17.8907	30.3513	28.4363	69.7588
17.9103	31.6343	27.2857	57.1243
17.9299	37.775	34.4625	86.2188
17.9508	36.1187	29.26	84.0312
17.9705	31.0457	25.3329	41.26
17.9901	33.7825	27.1487	46.83
18.0097	39.3486	66.6614	87.1371
18.0293	48.6262	94.8912	125.9
18.0502	43.0875	34.7837	59.2137
18.0698	51.1086	32.5186	42.3129
18.0895	37.665	27.4788	38.36
18.1104	37.87	29.65	43.9562
18.13	36.33	24.68	52.7886
18.1496	40.8212	37.2112	64.3375
18.1705	36.9	38.5712	68.2438
18.1901	44.5	32.4586	74.1443
18.2098	37.8862	29.5787	69.6887
18.2307	35.665	30.4925	47.3738
18.2503	40.8229	31.8214	44.9114
18.2699	59.9225	35.2675	71.8075
18.2908	36.375	33.8912	72.7275
18.3104	40.8657	47.4014	123.769
18.3301	34.8537	35.3075	61.5337
18.3497	30.11	17.6629	41.8857
18.3693	45.7587	31.6262	48.8287
18.3902	64.4225	38.1675	61.3225
18.4098	43.6143	36.3671	71.3686
18.4294	40.1187	39.2825	66.1025
18.4504	47.415	54.2825	44.4138
18.47	34.09	64.7529	38.0271
18.4896	38.33	36.9237	47.9075
18.5105	41.5175	34.485	52.68
18.5301	56.5986	33.2257	43.6614
18.5498	49.08	32.6175	45.5712
18.5707	66.2675	37.0637	64.2138
18.5903	41.3129	38.6257	63.1614
18.6099	52.22	32.8462	55.995
18.6308	40.5625	36.4775	63.5312
18.6504	43.2771	34.7871	58.8757
18.6701	35.6662	33.2812	51.515
18.6897	48.8757	38.9671	52.4929
18.7093	38.68	35.1587	58.0012
18.7302	39.9625	27.3463	50.8537
18.7498	36.68	30.1986	55.5657
18.7694	43.8225	33.9375	50.3513
18.7904	34.3525	38.0712	51.7425
18.81	47.4314	31.1814	47.5357
18.8296	39.5	33.8937	50.425
18.8505	46.22	34.5162	51.7212
18.8701	45.6	29.3571	45.76
18.8898	57.9763	33.5087	68.9
18.9107	46.6187	33.62	89.1262
18.9303	43.2771	40.6614	64.7686
18.9499	49.665	30.11	57.4325
18.9708	77.0487	34.83	109.586
18.9904	95.3414	46.5714	182.474
19.0101	43.5875	27.61	87.0387
19.0297	38.9671	25.5829	42.7329
19.0493	52.345	26.1187	39.3062
19.0702	33.3675	28.2987	36.6187
19.0898	49.6557	32.6529	47.5457
19.1094	44.6512	27.6038	51.4475
19.1304	35.0862	27.0413	54.8062
19.15	35.69	27.2057	51.8671
19.1696	40.2375	27.2587	59.7737
19.1905	43.5562	30.7575	64.3975
19.2101	28.9471	31.0729	140.519
19.2298	35.7212	33.2263	60.985
19.2507	30.5463	28.4237	52.04
19.2703	30.2143	27.1357	121.804
19.2899	30.9225	27.1337	46.5938
19.3108	33.65	29.2362	52.07
19.3304	42.84	27.5914	51.7329
19.3501	48.6175	31.1025	51.9838
19.3697	41.2971	26.85	45.7157
19.3893	39.04	26.86	41.4312
19.4102	33.345	25.9462	42.5562
19.4298	38.2071	21.19	40.01
19.4494	44.125	29.6112	52.79
19.4704	33.6275	29.3612	75.8988
19.49	39.9729	27.2071	38.8929
19.5096	41.9775	29.7288	46.5325
19.5305	39.1337	30.2263	53.675
19.5501	57.51	25.5814	37.1614
19.5697	51.9087	30.0712	42.2587
19.5907	35.7338	26.6412	50.3987
19.6103	34.2771	30.2957	36.3657
19.6299	39.2212	52.7912	34.1262
19.6508	41.175	35.5475	35.4688
19.6704	40.18	32.0557	41.1257
19.6901	37.7537	32.4475	40.05
19.7097	35.6443	31.28	36.84
19.7293	37.6562	30.4462	39.3675
19.7502	39.9162	29.8612	40.775
19.7698	36.8857	27.7157	37.9929
19.7894	35.6275	31.9612	39.1562
19.8104	39.385	32.79	43.2987
19.83	36.2443	32.1171	45.5643
19.8496	35.8362	34.4462	49.1262
19.8705	37.86	29.195	45.21
19.8901	54.4386	33.57	57.7057
19.9097	46.4712	30.8675	57.9387
19.9307	39.0875	31.2987	61.9862
19.9503	39.2786	31.2243	87.3857
19.9699	43.1125	34.4387	63.1737
19.9908	56.1275	39.6262	73.3113
20.0104	39.2957	38.85	59.3314
20.0301	46.165	40.025	91.0563
20.0497	36.6429	29.7443	55.9814
20.0693	36.6088	28.3837	54.275
20.0902	36.8987	32.1975	59.455
20.1098	41.7514	31.2586	64.0357
20.1294	42.5012	28.2437	56.3362
20.1504	36.3925	30.15	40.2812
20.17	42.68	34.2686	43.2257
20.1896	60.3762	37.3912	52.69
20.2105	48.665	31.9625	37.7437
20.2301	29.3857	29.1786	44.66
20.2497	46.4838	39.9162	92.9537
20.2707	37.9712	36.1337	54.8837
20.2903	36.7343	29.5471	48.9829
20.3099	39.735	26.635	47.595
20.3308	39.1587	35.1425	82.415
20.3504	39.5371	84.26	209.716
20.3701	61.1025	91.7262	292.829
20.3897	56.5729	73.7714	220.421
20.4093	108.571	41.6713	116.062
20.4302	44.1737	32.8912	88.8838
20.4498	39.3143	33.2071	100.84
20.4694	41.595	33.7437	61.6187
20.4904	43.1812	33.5712	53.29
20.51	49.26	28.42	78.9386
20.5296	40.1112	26.9387	62.25
20.5505	37.7975	28.11	61.5025
20.5701	43.9571	27.93	46.0714
20.5897	45.3225	34.72	65.5175
20.6107	39.7675	47.0262	84.1012
20.6303	35.43	30.9214	58.4857
20.6499	37.0325	28.3675	44.9325
20.6708	37.3062	29.3987	46.6025
20.6904	34.5714	27.0271	56.3943
20.71	40.5175	29.775	72.3462
20.7297	36.8029	28.6529	57.3229
20.7493	40.9775	25.3837	58.3387
20.7702	37.265	25.7987	51.7975
20.7898	34.6614	28.4914	48.7143
20.8094	36.58	32.9	47.485
20.8304	44.2587	25.595	48.5862
20.85	36.6171	28.1357	52.1529
20.8696	42.1875	32.8062	134.04
20.8905	56.29	37.4475	114.016
20.9101	57.1157	34.9386	114.539
20.9297	49.0787	41.635	78.5738
20.9507	47.565	39.7987	84.875
20.9703	45.0643	42.3386	85.3757
20.9899	48.5025	46.3837	90.3512
21.0108	45.2287	47.87	111.422
21.0304	37.3214	48.6971	115.85
21.05	33.8837	41.2825	90.235
21.0697	41.4129	41.0286	81.9486
21.0893	49.3675	37.5025	86.1038
21.11	37.9712	48.1037	92.2275
21.1305	34.2575	38.275	76.3137
21.151	42.3525	40.0087	104.556
21.1702	44.5657	82.2686	142.367
21.1894	42.6187	54.29	137.572
21.2099	37.5487	42.3462	107.04
21.2304	33.8462	36.6412	111.338
21.2509	46.7662	43.0237	84.4463
21.2701	64.3757	39.7957	98.6343
21.2893	61.3438	40.845	124.382
21.3098	39.095	32.955	86.6188
21.3302	55.7212	35.2287	67.095
21.3507	43.22	31.0175	195.588
21.3699	45.0714	35.5371	115.697
21.3892	45.9537	32.7037	78.0875
21.4096	59.3137	35.79	79.915
21.4301	45.9312	35.76	182.369
21.4506	41.0562	22.5388	439.665
21.4698	35.8043	21.1271	160.716
21.489	41.5637	24.0862	47.4213
21.5095	43.2338	25.4625	49.3375
21.53	39.65	26.4	45.7825
21.5505	40.5112	26.6513	40.9475
21.571	36.8287	28.4387	39.6638
21.5902	41.1086	38.0457	42.4271
21.6094	34.5562	35.4138	41.9562
21.6299	35.9925	25.565	40.985
21.6504	54.4412	29.0237	44.7125
21.6709	52.4625	52.4	60.3987
21.6901	41.5986	35.33	48.1886
21.7093	44.2112	35.5625	46.4075
21.7298	41.7762	33.8912	50.1725
21.7503	41.955	36.8912	110.884
21.7708	59.0175	50.875	97.7675
21.79	41.36	33.3843	104.173
21.8092	40.6187	30.6425	99.0637
21.8297	41.25	30.3137	40.205
21.8502	37.6025	30.0875	44.5463
21.8707	40.4537	29.8287	43.4075
21.8899	55.0286	30.5471	44.3143
21.9091	48.4375	31.3762	54.2212
21.9296	49.0388	36.5325	79.7275
21.9501	34.97	30.6575	41.2987
21.9705	38.655	31.6513	44.5637
21.991	49.3537	36.6975	40.8762
22.0102	45.52	31.4214	39.2414
22.0295	52.0075	33.5337	48.6262
22.0499	39.4875	32.1737	40.2437
22.0704	52.8387	35.7263	39.3212
22.0909	33.5012	24.9088	46.4162
22.1101	36.5271	24.0171	37.0114
22.1293	36.1112	31.1337	46.79
22.1498	41.9	35.54	41.0262
22.1703	37.3825	40.1887	58.4412
22.1908	48.7287	63.985	131.072
22.21	33.1629	29.9386	53.3043
22.2292	42.3425	34.6262	49.955
22.2497	45.5175	31.6725	59.8137
22.2702	44.9312	29.5475	36.4387
22.2907	38.6987	31.54	39.0712
22.3099	40.4929	41.58	44.9029
22.3291	45.6737	35.6425	48.1337
22.3496	41.6725	32.6025	45.5237
22.3701	49.6575	35.0938	51.93
22.3906	41.2825	38.4387	70.3925
22.4098	34.8686	29.5714	33.4943
22.429	34.3912	30.33	39.55
22.4495	42.1025	30.47	39.9525
22.47	38.635	36.4162	36.79
22.4905	34.595	33.8912	42.385
22.511	63.305	31.29	54.6337
22.5302	52.5557	27.3129	48.7671
22.5494	48.2188	24.8912	41.33
22.5699	34.9475	27.0175	43.245
22.5903	36.43	27.26	47.2375
22.6108	35.3475	29.1737	51.15
22.63	46.2857	33.2086	48.3329
22.6493	45.805	30.6962	58.9312
22.6697	38.1425	34.4387	55.2912
22.6902	36.555	27.8825	50.275
22.7107	32.1337	28.1575	40.065
22.7299	37.7057	26.4671	43.5829
22.7491	37.1025	42.3062	57.5237
22.7696	40.0012	43.8137	70.4688
22.7901	48.8912	40.1487	51.48
22.8106	57.4937	39.2037	52.0712
22.8298	58.3843	46.77	84.4457
22.849	49.9375	44.6725	63.9062
22.8695	35.9312	25.0712	41.7912
22.89	43.8775	26.08	41.8675
22.9105	32.62	26.5725	44.595
22.931	35.33	25.695	52.1262
22.9502	34.5471	24.0914	38.4043
22.9694	36.4625	26.5862	69.8275
22.9899	30.025	22.3362	33.955
23.0104	37.4138	21.8287	36.8062
23.0309	37.1575	23.1112	38.7662
23.0501	36.0271	23.8586	42.6529
23.0693	35.7925	29.4462	42.2275
23.0898	30.0637	27.4537	36.83
23.1103	32.0237	24.5487	34.6412
23.1308	29.3687	24.2975	38.4312
23.15	32.4571	24.2871	39.6786
23.1692	40.0562	24.0012	46.0637
23.1897	34.0787	23.9225	52.2587
23.2102	34.9075	22.7213	43.9
23.2306	34.4237	23.9862	40.8263
23.2499	35.8043	24.0714	49.85
23.2691	32.195	23.6038	43.8137
23.2895	32.165	24.7662	36.9237
23.31	32.6562	22.5475	41.1875
23.3305	36.3062	23.0025	44.2825
23.351	31.5338	21.0963	48.525
23.3702	27.3229	21.6457	64.42
23.3894	34.9937	26.2825	42.3687
23.4099	32.5637	21.7662	59.8137
23.4304	35.9387	30.2362	82.525
23.4509	33.0862	25.2125	56.9
23.4701	35.3314	27.28	45.9029
23.4893	36.2137	25.5787	54.9375
23.5098	31.7275	26.4925	47.135
23.5303	36.9862	25.7675	43.4625
23.5508	38.4087	22.6337	35.4387
23.57	35.1786	25.9471	39.92
23.5892	40.7112	28.0237	50.5938
23.6097	35.2212	22.9763	373.925
23.6302	20.1575	24.595	410.884
23.6507	28.5463	24.555	57.2762
23.6699	46.6171	25.5629	49.0557
23.6891	44.2425	27.4225	89.945
23.7096	37.2437	23.2125	196.64
23.7301	31.3987	23.7362	47.2762
23.7506	33.65	34.7112	52.525
23.7698	36.4129	30.6786	45.52
23.789	36.9	25.9775	45.18
23.8095	57.6638	27.5087	53.9237
23.83	42.1638	26.0875	87.7987
23.8504	36.6638	27.25	54.8438
23.8709	32.3537	30.9075	44.7587
23.8901	37.17	27.2157	41.8043
23.9094	32.915	26.8612	44.0625
23.9298	28.8687	24.9075	37.1487
23.9503	30.8987	26.8925	37.7188
23.9708	31.2825	25.2362	38.5388
23.99	30.9029	24.34	52.91
24.0092	33.135	24.9387	46.0225
24.0297	40.0487	32.7812	42.7662
24.0502	39.2587	25.3775	39.9763
24.0707	33.6638	26.3687	38.1037
24.0899	31.3771	27.3857	35.7971
24.1091	32.5487	24.6187	39.805
24.1296	35.3513	23.3687	39.4637
24.1501	38.01	23.9625	48.3525
24.1706	52.4862	34.6187	97.6725
24.1898	39.5271	30.76	47.75
24.209	37.36	29.36	50.51
24.2295	42.695	26.0087	44.6562
24.25	36.9625	23.4	102.719
24.2705	46.07	25.9475	38.665
24.291	49.89	30.3762	39.7837
24.3102	37.7071	22.8657	42.4657
24.3294	38.3362	28.6487	48.815
24.3499	39.1662	24.9325	44.3062
24.3704	34.3987	27.3137	52.5787
24.3909	49.3438	40.5787	145.393
24.4101	38.3857	43.3857	208.429
24.4293	41.8225	31.4088	61.3675
24.4498	35.6187	27.9	47.9213
24.4703	38.5175	31.3775	48.9387
24.4907	36.735	35.0012	42.1325
24.5099	43.68	29.2329	39.4914
24.5292	47.125	35.4387	43.8062
24.5496	38.1425	68.7987	48.2987
24.5701	39.4562	33.375	73.61
24.5906	33.885	44.0237	58.9712
24.6098	37.2686	33.1171	82.8314
24.629	36.57	28.9937	48.1412
24.6495	37.735	37.7987	74.2362
24.67	41.1662	25.7275	46.9075
24.6905	35.14	30.5487	50.5725
24.711	38.8462	29.8362	57.6337
24.7302	54.1357	54.5014	72.26
24.7494	38.7188	63.9475	163.298
24.7699	31.525	25.205	158.336
24.7904	22.665	26.0725	194.515
24.8109	28.2437	23.04	47.1662
24.8301	33.76	25.1529	41.1171
24.8493	38.1725	28.7987	41.79
24.8698	38.3925	36.7512	43.2987
24.8903	46.2112	32.4475	43.775
24.9108	38.6112	32.3287	48.4925
24.93	36.9129	26.4386	46.0629
24.9492	45.515	27.2913	38.915
24.9697	35.3912	26.3987	32.6875
24.9902	29.6187	25.7437	46.3062
25.0107	36.22	27.7512	58.1025
25.0299	39.68	33.76	59.43
25.0491	37.0812	27.9375	40.6187
25.0696	39.8837	24.5087	40.5625
25.0901	40.1475	25.9	45.0175
25.1105	32.1337	25.3287	37.8687
25.131	38.955	31.2825	48.12
25.1502	40.5829	31.5114	48.7586
25.1695	39.6025	30.705	49.375
25.1899	37.235	28.0237	43.9862
25.2104	37.2687	31.0325	52.3525
25.2309	32.6025	19.5175	55.6788
25.2501	36.19	9.57143	79.4471
25.2693	39.565	29.985	52.9725
25.2898	44.4225	29.315	56.6025
25.3103	44.135	35.5175	55.25
25.3308	38.3137	33.6737	45.5487
25.35	40.1986	33.7157	50.0286
25.3692	42.9775	30.68	52.6175
25.3897	33.1737	33.485	61.4
25.4102	31.5875	31.375	42.97
25.4307	41.1187	30.3837	42.3225
25.4499	50.7057	31.0814	45.0729
25.4691	36.7912	33.065	38.4712
25.4896	34.1337	34.1325	42.2362
25.5101	35.9862	31.0413	37.6175
25.5306	44.2425	31.635	35.5162
25.5498	31.7143	30.3329	38.6714
25.569	39.0237	32.32	51.1187
25.5895	39.4225	37.0725	48.735
25.61	44.5412	35.0875	43.6112
25.6305	38.955	31.65	37.0712
25.651	41.4487	37.1013	39.0887
25.6702	46.3571	31.8043	39.6543
25.6894	39.0087	27.165	35.3362
25.7099	38.9325	26.4788	46.2825
25.7303	31.1575	26.4	42.7037
25.7508	40.5712	31.0012	41.485
25.77	41.03	37.0914	42.9657
25.7893	39.33	31.2175	42.6025
25.8097	42.26	41.6575	76.61
25.8302	37.7837	32.6337	41.9138
25.8507	36.04	29.4625	43.6662
25.8699	39.6257	35.8057	48.34
25.8891	35.7188	30.2125	63.0412
25.9096	43.4325	36.565	75.6813
25.9301	65.2675	33.2975	57.1262
25.9506	80.11	35.705	63.5487
25.9698	85.1714	40.1171	121.44
25.989	53.095	31.58	176.776
26.0095	82.2987	36.5875	152.586
26.03	80.0088	32.1025	69.4375
26.0505	37.6187	37.2125	47.815
26.071	39.0712	40.4387	43.4537
26.0902	37.6971	35.5086	49.8771
26.1094	47.3687	37.165	72.6188
26.1299	57.9937	47.53	44.9862
26.1504	41.68	62.2413	52.5662
26.1709	33.6575	36.6037	34.4462
26.1901	32.6614	34.3929	41.9814
26.2093	33.0875	37.7112	39.875
26.2298	43.3837	36.6737	30.58
26.2503	45.4387	40.6187	32.61
26.2708	38.6737	49.5225	33.1662
26.29	44.1443	44.3057	30.4671
26.3092	35.2675	52.5075	33.9775
26.3297	37.7575	40.8525	36.5162
26.3502	40.9312	43.055	47.3537
26.3706	42.86	43.7912	36.8362
26.3899	48.2857	36.0271	28.7514
26.4091	39.8525	39.665	36.135
26.4296	41.7675	37.0237	32.9862
26.45	54.1737	34.8462	45.4937
26.4705	41.12	37.8438	55.37
26.491	40.4925	40.955	39.4
26.5102	45.5457	40.3071	43.5214
26.5294	40.2975	41.9688	36.7037
26.5499	67.72	44.8825	37.7437
26.5704	42.3775	44.3287	38.945
26.5909	42.8062	40.2587	41.7037
26.6101	35.9914	32.9743	54.2243
26.6293	33.5237	32.68	54.195
26.6498	38.6662	32.6337	47.3513
26.6703	40.8462	30.2425	91.15
26.6908	37.945	30.945	45.7125
26.71	44.0457	31.4114	36.9843
26.7292	45.245	33.5388	32.0475
26.7497	42.4162	30.6175	35.2975
26.7702	38.4688	29.6425	41.76
26.7907	41.775	30.4775	40.85
26.8099	36.9557	30.9286	54.3071
26.8291	44.7975	28.5875	73.6188
26.8496	36.2437	29.1575	41.11
26.8701	32.9237	25.455	41.3762
26.8906	36.9562	27.5425	46.415
26.9098	45.2429	35.1786	51.5643
26.929	49.7825	31.7188	53.2275
26.9495	42.9475	34.3687	57.8062
26.97	38.1262	27.3675	65.0962
26.9904	34.0775	29.7675	80.5888
27.0109	37.0575	25.845	82.7588
27.0301	32.27	23.8843	39.3843
27.0494	36.5162	25.235	35.1562
27.0698	34.1725	26.235	39.37
27.0903	36.7812	27.62	41.2587
27.1108	37.4325	34.1262	61.8287
27.13	35.1257	31.9386	59.1443
27.1492	37.2425	23.29	42.275
27.1697	38.055	25.4462	55.2425
27.1902	39.1887	30.7112	53.5312
27.2107	36.7425	30.36	48.5012
27.2299	33.94	24.9029	41.08
27.2491	33.7112	25.0862	40.9612
27.2696	40.7825	31.9537	62.1025
27.2901	37.4225	30.5712	67.01
27.3106	39.1587	32.6337	43.7188
27.3298	41.0443	32.3114	56.25
27.349	36.11	30.8625	59.2875
27.3695	34.1575	29.4088	42.3062
27.39	38.1112	32.8925	40.5325
27.4105	44.1337	29.275	42.5562
27.431	80.6112	32.5562	54.79
27.4502	47.8029	41.3314	54.0643
27.4694	49.5938	32.3525	51.7062
27.4899	50.1575	32	50.68
27.5104	44.7362	33.8362	53.3225
27.5309	39.7287	30.3388	61.7675
27.5501	50.6157	30.9671	69.4229
27.5693	39.2425	30.8313	53.0637
27.5898	34.5712	26.5162	38.4913
27.6103	32.4075	25.54	45.3225
27.6307	52.2812	27.1262	43.8687
27.65	36.2243	30.7514	45.6186
27.6692	41.7263	25.985	42.2575
27.6896	36.5162	33.5412	46.9075
27.7101	34.61	27.8463	49.65
27.7306	32.5075	21.0787	46.4375
27.7498	39.4657	26.2071	48.8157
27.769	35.18	30.1337	54.1575
27.7895	38.0162	40.1262	63.635
27.81	42.2675	30.8137	46.2512
27.8305	36.1275	32.1562	45.775
27.851	33.8675	29.3375	48.4787
27.8702	36.8771	26.7943	51.6
27.8894	33.735	24.6262	42.0325
27.9099	30.595	26.1275	47.5237
27.9304	41.08	29.525	43.2825
27.9509	40.11	33.6187	41.3438
27.9701	34.2243	28.3857	72.27
27.9893	33.58	40.815	47.345
28.0098	34.245	30	50.55
28.0303	35.0087	32.3062	63.9625
28.0508	39.7125	29.8212	58.9612
28.07	42.6814	30.8214	58.5629
28.0892	44.8375	31.205	72.3988
28.1097	37.7437	27.9462	50.2912
28.1302	26.88	22.81	39.31
28.1507	NaN	NaN	NaN
28.1699	NaN	NaN	NaN
28.1891	NaN	NaN	NaN
28.2096	NaN	NaN	NaN
28.2301	NaN	NaN	NaN
28.2505	NaN	NaN	NaN
28.271	NaN	NaN	NaN
28.2902	NaN	NaN	NaN
28.3095	NaN	NaN	NaN
28.3299	NaN	NaN	NaN
28.3504	NaN	NaN	NaN
28.3709	NaN	NaN	NaN
28.3901	NaN	NaN	NaN
28.4093	NaN	NaN	NaN
28.4298	NaN	NaN	NaN
28.4503	NaN	NaN	NaN
28.4708	NaN	NaN	NaN
28.49	NaN	NaN	NaN
28.5092	NaN	NaN	NaN
28.5297	NaN	NaN	NaN
28.5502	NaN	NaN	NaN
28.5707	NaN	NaN	NaN
28.5899	NaN	NaN	NaN
28.6091	NaN	NaN	NaN
28.6296	NaN	NaN	NaN
28.6501	NaN	NaN	NaN
28.6706	NaN	NaN	NaN
28.6898	NaN	NaN	NaN
28.709	NaN	NaN	NaN
28.7295	NaN	NaN	NaN
28.75	NaN	NaN	NaN
28.7705	NaN	NaN	NaN
28.791	NaN	NaN	NaN
28.8102	NaN	NaN	NaN
28.8294	NaN	NaN	NaN
28.8499	NaN	NaN	NaN
28.8704	NaN	NaN	NaN
28.8908	NaN	NaN	NaN
28.91	NaN	NaN	NaN
28.9293	NaN	NaN	NaN
28.9497	NaN	NaN	NaN
28.9702	NaN	NaN	NaN
28.9907	NaN	NaN	NaN
29.0099	NaN	NaN	NaN
29.0291	NaN	NaN	NaN
29.0496	NaN	NaN	NaN
29.0701	NaN	NaN	NaN
29.0906	NaN	NaN	NaN
29.1098	NaN	NaN	NaN
29.129	NaN	NaN	NaN
29.1495	NaN	NaN	NaN
29.17	NaN	NaN	NaN
29.1905	NaN	NaN	NaN
29.211	NaN	NaN	NaN
29.2302	NaN	NaN	NaN
29.2494	NaN	NaN	NaN
29.2699	NaN	NaN	NaN
29.2904	NaN	NaN	NaN
29.3109	NaN	NaN	NaN
29.3301	NaN	NaN	NaN
29.3493	NaN	NaN	NaN
29.3698	NaN	NaN	NaN
29.3903	NaN	NaN	NaN
29.4108	NaN	NaN	NaN
29.43	NaN	NaN	NaN
29.4492	NaN	NaN	NaN
29.4697	NaN	NaN	NaN
29.4902	NaN	NaN	NaN
29.5106	NaN	NaN	NaN
29.5299	NaN	NaN	NaN
29.5491	NaN	NaN	NaN
29.5696	NaN	NaN	NaN
29.59	NaN	NaN	NaN
29.6105	NaN	NaN	NaN
29.631	NaN	NaN	NaN
29.6502	NaN	NaN	NaN
29.6694	NaN	NaN	NaN
29.6899	NaN	NaN	NaN
29.7104	NaN	NaN	NaN
29.7309	NaN	NaN	NaN
29.7501	NaN	NaN	NaN
29.7693	NaN	NaN	NaN
29.7898	NaN	NaN	NaN
29.8103	NaN	NaN	NaN
29.8308	NaN	NaN	NaN
29.8508	NaN	NaN	NaN
29.8694	NaN	NaN	NaN
29.89	NaN	NaN	NaN
29.9105	NaN	NaN	NaN
29.9299	NaN	NaN	NaN
29.9494	NaN	NaN	NaN
29.9699	NaN	NaN	NaN
29.9904	NaN	NaN	NaN
30.0099	NaN	NaN	NaN
30.0293	NaN	NaN	NaN
30.0499	NaN	NaN	NaN
30.0704	NaN	NaN	NaN
30.0898	NaN	NaN	NaN
30.1093	NaN	NaN	NaN
30.1298	NaN	NaN	NaN
30.1503	NaN	NaN	NaN
30.1698	NaN	NaN	NaN
30.1892	NaN	NaN	NaN
30.2098	NaN	NaN	NaN
30.2303	NaN	NaN	NaN
30.2497	NaN	NaN	NaN
30.2703	NaN	NaN	NaN
30.2908	NaN	NaN	NaN
30.3102	NaN	NaN	NaN
30.3297	NaN	NaN	NaN
30.3496	NaN	NaN	NaN
30.3705	NaN	NaN	NaN
30.3894	NaN	NaN	NaN
30.4097	NaN	NaN	NaN
30.43	NaN	NaN	NaN
30.4502	NaN	NaN	NaN
30.4705	NaN	NaN	NaN
30.4894	NaN	NaN	NaN
30.5096	NaN	NaN	NaN
30.5299	NaN	NaN	NaN
30.5502	NaN	NaN	NaN
30.5704	NaN	NaN	NaN
30.5893	NaN	NaN	NaN
30.6096	NaN	NaN	NaN
30.6299	NaN	NaN	NaN
30.6501	NaN	NaN	NaN
30.6704	NaN	NaN	NaN
30.6893	NaN	NaN	NaN
30.7095	NaN	NaN	NaN
30.7298	NaN	NaN	NaN
30.7501	NaN	NaN	NaN
30.7703	NaN	NaN	NaN
30.7892	NaN	NaN	NaN
30.8095	NaN	NaN	NaN
30.8298	NaN	NaN	NaN
30.85	NaN	NaN	NaN
30.8703	NaN	NaN	NaN
30.8905	NaN	NaN	NaN
30.9108	NaN	NaN	NaN
30.9297	NaN	NaN	NaN
30.95	NaN	NaN	NaN
30.9702	NaN	NaN	NaN
30.9905	NaN	NaN	NaN
31.0107	NaN	NaN	NaN
31.0296	NaN	NaN	NaN
31.0499	NaN	NaN	NaN
31.0702	NaN	NaN	NaN
31.0904	NaN	NaN	NaN
31.1107	NaN	NaN	NaN
31.1296	NaN	NaN	NaN
31.1499	NaN	NaN	NaN
31.1701	NaN	NaN	NaN
31.1904	NaN	NaN	NaN
31.2106	NaN	NaN	NaN
31.2295	NaN	NaN	NaN
31.2498	NaN	NaN	NaN
31.2701	NaN	NaN	NaN
31.2903	NaN	NaN	NaN
31.3106	NaN	NaN	NaN
31.3295	NaN	NaN	NaN
31.3498	NaN	NaN	NaN
31.37	NaN	NaN	NaN
31.3903	NaN	NaN	NaN
31.4105	NaN	NaN	NaN
31.4294	NaN	NaN	NaN
31.4497	NaN	NaN	NaN
31.47	NaN	NaN	NaN
31.4902	NaN	NaN	NaN
31.5105	NaN	NaN	NaN
31.5294	NaN	NaN	NaN
31.5496	NaN	NaN	NaN
31.5699	NaN	NaN	NaN
31.5902	NaN	NaN	NaN
31.6104	NaN	NaN	NaN
31.6293	NaN	NaN	NaN
31.6496	NaN	NaN	NaN
31.6699	NaN	NaN	NaN
31.6901	NaN	NaN	NaN
31.7104	NaN	NaN	NaN
31.7293	NaN	NaN	NaN
31.7495	NaN	NaN	NaN
31.7698	NaN	NaN	NaN
31.7901	NaN	NaN	NaN
31.8103	NaN	NaN	NaN
31.8292	NaN	NaN	NaN
31.8495	NaN	NaN	NaN
31.8698	NaN	NaN	NaN
31.89	NaN	NaN	NaN
31.9103	NaN	NaN	NaN
31.9305	NaN	NaN	NaN
31.9508	NaN	NaN	NaN
31.9697	NaN	NaN	NaN
31.99	NaN	NaN	NaN
32.0102	NaN	NaN	NaN
32.0305	NaN	NaN	NaN
32.0507	NaN	NaN	NaN
32.0696	NaN	NaN	NaN
32.0899	NaN	NaN	NaN
32.1102	NaN	NaN	NaN
32.1304	NaN	NaN	NaN
32.1507	NaN	NaN	NaN
32.1696	NaN	NaN	NaN
32.1899	NaN	NaN	NaN
32.2101	NaN	NaN	NaN
32.2304	NaN	NaN	NaN
32.2506	NaN	NaN	NaN
32.2695	NaN	NaN	NaN
32.2898	NaN	NaN	NaN
32.3101	NaN	NaN	NaN
32.3303	NaN	NaN	NaN
32.3506	NaN	NaN	NaN
32.3695	NaN	NaN	NaN
32.3898	NaN	NaN	NaN
32.41	NaN	NaN	NaN
32.4303	NaN	NaN	NaN
32.4505	NaN	NaN	NaN
32.4694	NaN	NaN	NaN
32.4897	NaN	NaN	NaN
32.51	NaN	NaN	NaN
32.5302	NaN	NaN	NaN
32.5505	NaN	NaN	NaN
32.5694	NaN	NaN	NaN
32.5896	NaN	NaN	NaN
32.6099	NaN	NaN	NaN
32.6302	NaN	NaN	NaN
32.6504	NaN	NaN	NaN
32.6693	NaN	NaN	NaN
32.6896	82.6357	23.19	130.117
32.7099	127.741	35.0471	167.556
32.7301	58.9775	38.8612	198.726
32.7504	73.4114	39.1429	170.437
32.7693	73.8743	36.2229	276.571
32.7895	46.3937	38.6962	198.531
32.8098	56.9929	46.9014	115.537
32.8301	46.4087	42.2263	116.424
32.8503	53.4857	48.7229	87.1357
32.8692	68.7329	38.3843	106.119
32.8895	81.905	46.3837	113.251
32.9098	59.1714	50.0986	132.074
32.93	47.9925	54.08	109.221
32.9503	55.26	69.6071	109.981
32.9705	53.7112	59.3837	94.9375
32.9908	42.2686	42.6529	99.1257
33.0097	57.01	60.3771	99.6271
33.03	58.235	45.6737	82.3912
33.0502	46.8029	38.6	98.4557
33.0705	67.1038	34.7975	105.517
33.0907	64.0814	37.5629	93.3486
33.1097	51.0371	38.8586	85.7943
33.1299	40.8287	41.5312	156.086
33.1502	48.1343	41.7329	98.2786
33.1704	54.3675	33.7675	79.0637
33.1907	42.0629	35.27	147.921
33.2096	46.2071	39.4214	110.831
33.2299	43.82	42.1575	95.0012
33.2501	42.6514	40.9114	107.726
33.2704	46.5475	49.9075	116.353
33.2906	42.2857	43.6171	48.18
33.3095	47.3043	64.4657	166.947
33.3298	61.4387	47.275	104.205
33.3501	58.11	48.4657	74.8586
33.3703	66.4062	39.0025	91.7825
33.3906	54.9571	46.5914	96.0914
33.4095	71.2871	53.7786	85.2629
33.4298	51.9487	61.4862	66.7662
33.45	50.5529	41.5457	68.7686
33.4703	53.525	44.6812	71.055
33.4905	49.2514	50.5657	72.1343
33.5094	50.9657	47.9843	59.2943
33.5297	50.26	58.1575	90.11
33.55	49.7071	48.3671	84.5529
33.5702	47.2037	47.3837	84.6488
33.5905	44.3771	50.3314	82.9843
33.6094	55.4143	55.1614	73.8229
33.6297	55.7587	49.815	60.6025
33.6499	79.1714	49.77	80.2329
33.6702	66.6412	50.0637	85.7913
33.6904	71.7871	45.3843	90.8943
33.7093	54.6086	29.3943	158.08
33.7296	62.6325	49.235	71.6963
33.7499	65.5814	55.7786	100.099
33.7701	57.0787	58.22	95.9463
33.7904	52.7857	43.4643	78.78
33.8093	54.6257	46.5386	105.796
33.8295	50.0175	41.8287	103.632
33.8498	51.0357	45.0457	70.4486
33.8701	46.8375	62.1262	67.7725
33.8903	48.4471	52.6614	77.8043
33.9092	51.6257	43.3129	61.7057
33.9295	48.2212	51.33	87.8988
33.9498	57.8314	44.5829	64.7171
33.97	54.0175	45.875	70.4625
33.9903	53.11	54.8786	92.2971
34.0103	43.1425	65.0162	86.3462
34.03	47.3414	51.4471	81.2514
34.0498	45.05	40.1025	107.882
34.0695	41.5457	47.0986	66.9129
34.0893	43.3762	68.9075	97.1412
34.1103	48.4688	73.1813	83.9075
34.1301	64.67	52.6886	99.1443
34.1498	50.6112	64.37	97.61
34.1695	59.2871	74.1986	73.6429
34.1893	51.8925	56.3387	118.556
34.2104	61.235	47.6025	122.237
34.2301	54.2143	47.8329	110.097
34.2498	42.7525	56.0412	126.993
34.2696	46.0829	62.5886	105.333
34.2893	47.43	54.2612	95.3925
34.3104	54.0412	53.2437	83.7975
34.3301	52.5914	54.35	61.1086
34.3499	46.1337	55.5425	106.985
34.3696	162.099	56.5829	106.054
34.3894	172.643	45.275	108.728
34.4104	59.04	49.9312	96.3662
34.4302	50.2614	49.6086	75.9471
34.4499	50.4537	46.8612	96.54
34.4697	52.2443	40.5557	82.6086
34.4894	62.22	43.0875	76.0875
34.5105	102.041	51.9062	79.025
34.5302	115.823	53.3214	77.3943
34.55	52.5725	48.5812	89.5012
34.5697	59.0629	46.3786	107.304
34.5895	65.0575	50.775	96.5037
34.6105	51.9862	47.9787	63.3075
34.6303	43.4029	57.1786	66.3771
34.65	47.5162	40.2287	75.0162
34.6698	48.35	64.4386	90.7586
34.6895	50.455	51.3287	125.157
34.7106	50.57	54.0725	91.2812
34.7303	53.2143	56.6529	94.0643
34.7501	84.69	49.915	63.205
34.7698	58.6071	48.7686	62.8857
34.7896	47.26	45.0375	68.47
34.8106	46.7287	41.79	54.9537
34.8304	48.8929	44.2429	63.3686
34.8501	41.4712	38.7287	127.72
34.8699	47.4486	59.7586	108.779
34.8896	54.14	53.5938	70.4475
34.9107	55.9325	44.3663	72.2212
34.9304	49.3129	44.4486	69.3843
34.9502	46.6662	52.8537	80.5
34.9699	53.77	46.7243	70.4129
34.9897	62.2212	46.1887	83.8063
35.0107	60.0162	46.1025	93.8775
35.0305	42.3686	37.8871	97.1086
35.0502	40.665	51.5712	73.54
35.07	38.0914	30.4914	61.0443
35.0897	49.7737	30.055	44.8287
35.1108	57.0412	63.82	132.51
35.1305	52.4829	58.4471	94.8143
35.1503	41.6037	42.51	117.854
35.17	51.6514	43.3586	94.01
35.1897	70.165	45.8212	133.556
35.2095	31.1086	31.4557	341.251
35.2292	43.315	45.2912	105.547
35.2503	53.97	66.8838	105.964
35.27	58.61	62.9029	69.0457
35.2898	46.1112	46.93	76.6975
35.3095	56.0614	50.8157	94.6
35.3293	60.775	48.0187	80.1262
35.3503	61.6575	45.57	76.025
35.3701	77.3243	74.4471	73.9757
35.3898	65.2525	78.4163	85.7837
35.4096	40.4114	52.5357	192.761
35.4293	46.1112	42.2662	157.877
35.4504	39.1112	49.875	120.924
35.4701	43.2057	55.4386	95.6543
35.4899	37.315	42.22	168.134
35.5096	51.1414	41.7671	99.2686
35.5294	48.0712	44.6325	149.796
35.5504	40.2925	45.75	107.689
35.5702	56.6443	48.18	148.833
35.5899	59.8612	50.6025	55.745
35.6097	112.447	49.8043	62.9471
35.6294	222.126	44.68	71.8988
35.6505	55.3125	46.6812	66.065
35.6702	43.8757	49.5814	47.9914
35.69	48.2362	54.4225	67.9775
35.7097	43.7414	49.6786	86.4943
35.7295	60.8987	44.5312	61.2437
35.7505	52.7912	50.51	57.635
35.7703	52.6271	55.4914	127.83
35.79	46.7675	49.4075	187.61
35.8098	76.6157	55.2871	130.526
35.8295	89.5637	47.3912	82.2138
35.8506	42.4937	36.955	130.782
35.8703	43.0186	52.3214	115.151
35.8901	32.7587	38.0025	154.518
35.9098	31.8414	38.9214	191.913
35.9295	36.275	38.1262	190.572
35.9506	202.22	67.0413	115.471
35.9704	63.3571	38.6529	59.3643
35.9901	45.01	42.79	52.1887
36.0098	43.5386	40.8314	72.2057
36.0296	61.8612	80.415	108.892
36.0507	52.8762	62.6037	231.946
36.0704	39.3143	47.2971	131.071
36.0901	35.48	47.4312	132.236
36.1099	35.0543	55.7871	216.84
36.1296	40.1575	61.3525	97.8988
36.1507	42.7912	65.905	171.119
36.1704	65.2057	102.956	150.687
36.1902	81.7362	74.665	84.6575
36.2099	50.4571	48.0014	178.78
36.2297	55.8062	72.5	75.5775
36.2507	42.4787	79.745	73.0175
36.2705	47.2257	77.0371	89.1086
36.2902	47.7437	39.5037	136.526
36.31	48.5	35.7071	59.7514
36.3297	47.7525	47.8675	96.9862
36.3495	71.8414	36.9486	247.947
36.3692	93.44	51.7987	100.618
36.3903	52.6275	55.25	53.7675
36.41	52.9214	70.2243	70.2786
36.4298	58.7737	81.2125	114.285
36.4495	67.2414	108.029	173.027
36.4693	73.51	137.368	192.845
36.4903	34.9462	64.15	211.188
36.5101	36.19	31.5457	201.217
36.5298	20.9375	41.6337	413.799
36.5496	30.4043	59.94	192.591
36.5693	27.87	34.0162	295.196
36.5904	44.6187	38.3588	79.555
36.6101	43.85	44.2043	106.67
36.6299	39.5312	56.1262	120.174
36.6496	85.8571	48.4571	81.2157
36.6694	52.19	44.4462	75.6025
36.6904	55.4925	34.8762	70.0337
36.7102	47.5271	36.1343	90.5843
36.7299	49.2275	41.4075	83.0938
36.7497	54.6443	39.7871	98.7686
36.7694	42.3713	33.4012	91.6975
36.7905	47.5037	36.07	98.3238
36.8102	51.8857	33.6171	129.93
36.83	41.72	24.1275	180.08
36.8497	36.5543	31.77	78.7129
36.8694	40.1437	37.9487	40.5962
36.8905	37.4612	35.065	61.1887
36.9103	61.1171	38.2614	51.7529
36.93	52.7925	36.205	60.2212
36.9497	56.1343	49.8857	106.77
36.9695	42.3537	45.7212	73.2062
36.9906	44.8537	22.3837	55.94
37.0103	60.2686	19.86	75.9186
37.03	51.7037	32.29	55.75
37.0498	42.8686	33.3229	47.0814
37.0695	47.08	40.2437	70.305
37.0906	33.46	33.0325	43.775
37.1103	36.8129	34.3586	44.1171
37.1301	50.4612	35.0637	50.7825
37.1498	128.029	32.1786	74.28
37.1696	41.61	38.8537	43.43
37.1906	41.98	34.4375	57.805
37.2104	57.3229	35.1614	43.2614
37.2301	44.705	32.8287	47.5412
37.2499	44.0186	37.4471	47.2343
37.2696	44.955	36.4012	49.8062
37.2907	40.1575	46.2037	47.875
37.3104	41.5357	33.7871	49.2157
37.3302	46.5875	34.9612	60.7362
37.3499	48.8657	38.7329	76.2586
37.3697	49.5337	36.0637	55.25
37.3907	46.8675	34.855	63.0475
37.4105	47.5186	39.4743	55.9929
37.4302	55.4138	42.165	64.5075
37.45	61.0457	44.2857	73.0114
37.4697	36.1112	56.1938	55.76
37.4908	37.275	37.6425	50.805
37.5105	40.0371	33.4557	41.1614
37.5303	42.3687	33.72	64.7212
37.55	43.2857	32.9857	50.7157
37.5698	44.2987	29.7025	66.0938
37.5895	44.0386	31.27	101.627
37.6092	52.1737	32.7737	56.2125
37.6303	48.9387	37.1975	51.4925
37.6501	46.51	33.3871	48.0714
37.6698	80.7975	33.5562	47.165
37.6895	47.3686	30.4586	143.259
37.7093	44.8062	34.0962	96.9387
37.7304	50.5337	45.3837	60.5463
37.7501	51.5729	39.34	75.9829
37.7698	50.7037	39.36	97.86
37.7896	53.1429	38.66	87.9943
37.8093	56.1875	33.7125	90.4463
37.8304	52.5887	45.3225	74.025
37.8501	53.8843	49.0371	99.1243
37.8699	65.4137	33.455	130.079
37.8896	60.84	34.03	175.58
37.9094	63.0787	29.37	180.062
37.9304	47.2263	33.01	190.665
37.9502	51.2157	28.0271	192.779
37.9699	50.8075	28.9	54.9712
37.9897	48.0357	36.6414	49.4743
38.0094	42.2275	33.565	48.8762
38.0305	45.01	36.5962	62.8912
38.0502	50.27	40.6371	61.2329
38.07	47.885	37.86	67.275
38.0897	53.9571	35.8586	67.6714
38.1095	57.2425	41.1187	64.5175
38.1305	54.1262	57.495	152.211
38.1503	65.3314	57.2614	92.3057
38.17	62.6437	59.8925	92.01
38.1898	61.2329	61.4929	101.886
38.2095	59.97	65.8688	116.877
38.2306	68.7675	64.8588	106.526
38.2503	76.3229	60.7957	108.431
38.2701	64.5325	61.705	117.314
38.2898	53.7157	52.8414	154.556
38.3096	52.525	52.3212	124.579
38.3306	55.7525	56.3925	106.36
38.3504	63.7886	41.7957	104.894
38.3701	54.7675	54.0812	93.3612
38.3899	54.4471	64.2414	85.6786
38.4096	61.2125	54.6262	80.0387
38.4307	54.9537	54.8375	128.838
38.4504	53.0543	50.9843	97.3843
38.4702	57.4937	49.175	124.009
38.4899	50.2071	51.4671	105.779
38.5097	48.48	49.1737	94.4387
38.5307	53.8987	71.4225	93.1975
38.5505	55.8229	62.8414	95.0471
38.5702	67.305	65.1575	110.627
38.59	57.44	65.7057	105.27
38.6097	48.6725	60.815	93.9862
38.6308	63.7888	44.4237	118.603
38.6505	66.44	61.3129	100.699
38.6702	52.7275	60.305	86.745
38.69	52.6914	51.51	107.323
38.7097	63.0962	65.79	73.6112
38.7305	48.2912	44.275	112.922
38.7501	51.2529	47.4386	160.396
38.7697	61.1412	43.0087	186.775
38.7905	41.1788	50.1887	130.291
38.8101	59.4743	42.9829	111.947
38.8297	71.8937	50.0388	118.376
38.8505	58.5487	76.1963	116.831
38.8701	66.5986	58.8229	79.3414
38.8897	54.5162	76.07	90.7975
38.9105	51.1337	61.8675	109.166
38.9301	64.34	95.6986	116.226
38.9497	56.65	45.2912	106.882
38.9706	52.72	49.7762	130.946
38.9901	54.8214	58.86	89.7143
39.0097	42.9937	42.1487	78.2575
39.0306	40.2212	48.75	137.975
39.0501	72.9657	34.4571	211.141
39.0697	87.6637	68.5175	111.478
39.0906	53.2437	61.3438	105.4
39.1101	60.28	45.8743	84.9043
39.1297	39.4213	15.6188	44.1887
39.1506	43.095	56.6112	98.8525
39.1701	53.3486	112.144	75.25
39.1897	63.0325	97.2188	84.4613
39.2106	60.6112	137.05	146.455
39.2301	42.2857	52.5543	233.171
39.2497	40.2675	59.8525	240.159
39.2706	52.0012	125.571	146.346
39.2902	51.49	53.3771	160.376
39.3097	47.3062	69.33	154.197
39.3306	58.2963	53.2037	137.534
39.3502	71.67	48.11	93.26
39.3697	58.2975	57.445	98.9163
39.3906	54.9712	91.2675	129.963
39.4102	38.8314	45.7771	148.027
39.4297	40.1812	38.1962	156.798
39.4506	38.2975	38.315	126.407
39.4702	48.93	53.9286	65.9143
39.4897	46.1962	43.1025	83.1188
39.5106	45.5487	50.3975	125.491
39.5302	60.34	47.8686	97.3929
39.5498	47.6025	44.4712	88.1125
39.5706	53.9138	46.4225	106.854
39.5902	84.7786	48.3314	134.081
39.6098	49.9387	37.43	197.891
39.6306	54.9787	41.8612	83.735
39.6502	43.18	32.4643	55.4386
39.6698	63.8438	37.3438	51.8125
39.6906	54.1425	39.3	66.2125
39.7102	40.3143	32.9729	50.7771
39.7298	45.6812	34.2287	57.2125
39.7506	41.2112	31.4775	49.7275
39.7702	45.2057	34.5986	52.0271
39.7898	49.8525	40.5625	53.7975
39.8107	49.6262	35.995	60.7925
39.8302	53.8686	40.1714	48.6357
39.8498	54.32	31.39	85.0387
39.8707	54.2975	30.3388	85.735
39.8902	50.2143	36.6	89.4657
39.9098	51.9712	37.0237	70.4062
39.9307	47.8062	39.275	82.0012
39.9502	52.9757	52.4586	129.867
39.9698	50.4525	72.0625	124.495
39.9907	81.29	94.8762	187.322
40.0102	70.9471	48.4129	122.34
40.0298	50.9787	46.4625	131.713
40.0507	59.2125	52.5237	88.7338
40.0702	48.6429	44.9914	90.4043
40.0898	53.3387	47.0712	73.8375
40.1107	61.1662	64.6175	95.8775
40.1303	46.8143	51.6886	109.1
40.1498	54.055	41.095	67.1875
40.1707	42.8687	30.1737	37.1713
40.1903	52.9457	33.9286	44.3771
40.2098	46.9862	33.0012	42.53
40.2307	33.9763	33.0562	44.4787
40.2503	36.6357	35.5371	44.18
40.2698	44.985	38.8137	45.3212
40.2907	68.7913	40.7525	49.8137
40.3103	46.1343	42.01	86.8843
40.3298	53.8387	42.625	172.001
40.3507	73.1025	43.6013	95.4075
40.3703	56.2257	36.9657	49.8757
40.3899	44.665	48.5087	47.82
40.4107	47.44	43.165	53.4787
40.4303	43.8129	36.3843	47.2243
40.4499	38.9012	32.6037	52.82
40.4707	34.5887	31.54	47.415
40.4903	38.94	31.4729	64.4386
40.5099	75.7588	31.1638	109.892
40.5307	204.868	42.8075	54.47
40.5503	87.2786	41.6157	94.67
40.5699	36.0312	34.33	70.5487
40.5907	39.6187	36.1112	64.4712
40.6103	38.9114	33.8657	115.814
40.6299	48.815	34.455	68.6025
40.6508	47.0712	35.8225	145.085
40.6703	44.5371	36.3671	183.224
40.6899	74.7675	53.6013	86.6012
40.7108	46.69	39.2275	117.064
40.7303	52.5186	41.1286	92.52
40.7499	56.3612	43.2687	80.275
40.7708	49.7437	37.5875	77.29
40.7903	90.34	42.6429	86.4557
40.8099	53.36	35.4225	57.2362
40.8308	48.15	32.1725	67.2588
40.8503	39.4129	27.6329	56.3757
40.8699	42.2812	31.1325	54.5562
40.8908	42.3762	34.5475	54.43
40.9103	42.0014	37.1871	59.09
40.9299	40.1562	28.9025	46.0625
40.9508	40.3375	29.5875	49.3212
40.9704	43.1971	31.5029	46.9371
40.9899	45.2762	33.385	79.2375
41.0108	41.2512	35.2525	62.0087
41.0304	41.1071	31.4214	65.0629
41.0499	49.0925	36.3937	75.5725
41.0708	45.8287	34.205	70.61
41.0904	46.1529	38.4843	77.5171
41.1099	23.25	23.2933	72.2733
41.1308	41.3667	21.6567	37.7617
41.1504	56.7343	32.3757	59.8243
41.1699	43.69	34.2112	61.8312
41.1908	49.5725	38.8062	65.915
41.2104	73.7971	30.19	50.6
41.23	45.0463	31.6212	48.7112
41.2508	45.9	35.6725	53.2437
41.2704	44.1443	40.2786	42.42
41.29	45.8113	39.9	51.055
41.3108	47.9612	32.0237	62.9862
41.3304	51	39.8843	61.4643
41.35	48.5012	43.5475	51.26
41.3708	56.1962	34.9	57.7137
41.3904	48.01	40.2314	53.8671
41.41	48.3462	42.3738	45.4462
41.4308	42.845	35.08	50.8912
41.4504	51.7686	49.4757	66.0186
41.47	50.1575	43.8287	96.04
41.4909	52.095	41.4012	84.2288
41.5104	43.6886	37.9557	69.7871
41.53	47.5312	42.4925	59.68
41.5509	47.7425	38.5637	49.4
41.5704	42.5014	35.6714	51.5714
41.59	46.135	33.96	69.845
41.6109	62.1275	31.525	126.5
41.6304	49.0629	41.3671	122.109
41.65	52.8525	49.7975	80.0925
41.6696	51.8129	46.2429	79.9914
41.6891	52.0162	44.8537	97.7588
41.71	42.4712	39.8212	75.995
41.7296	56.4729	42.51	39.0014
41.7491	47.4462	37.415	48.9712
41.77	34.735	28.1425	58.1887
41.7896	40.0029	39.4029	60.2486
41.8092	39.5463	51.1962	110.407
41.83	30.5162	34.04	66.0337
41.8496	38.8314	35.3486	41.7943
41.8692	44.3937	35.3675	47.44
41.89	41.0175	35.025	57.5712
41.9096	48.34	28.0914	46.5829
41.9292	47.32	31.8538	49.7112
41.95	47.6262	45.5637	59.3125
41.9696	40.3057	28.2586	122.42
41.9892	40.8525	29.2662	67.4675
42.01	44.1425	35.2675	63.1425
42.0296	41.5814	40.3843	52.4729
42.0492	40.235	33.9763	60.7837
42.0701	56.1962	50.0487	143.268
42.0896	47.4729	41.0814	62.3486
42.1092	40.7125	33.9237	48.6975
42.1301	48.3212	32.4312	60.3212
42.1496	41.1829	33.7243	51.3114
42.1692	59.885	38.6112	55.6887
42.1901	46.3537	34.1475	56.815
42.2096	57.93	32.7886	55.6086
42.2292	41.635	33.635	48.4625
42.2501	40.1887	30.9387	48.0787
42.2696	43.9129	38.4914	59.6814
42.2892	48.3912	37.2425	54.1187
42.3101	43.5712	34.2812	50.6737
42.3296	50.5829	37.03	57.5114
42.3492	50.2287	39.93	73.4075
[truncated: 6,467 more rows]

## Sheet: XRFShortCore
XRF short core data without turbidites removed
Depth (cm)	Ti Counts	K Counts	Ca Counts
0.0025	22.5	17.13	43.56
0.005	19.5	17.13	45
0.0075	24.81	17.44	47.56
0.01	24.88	19.31	46.44
0.0125	25.69	22.88	47.06
0.015	24.38	22.81	46.75
0.0175	25.56	25.06	47.56
0.02	24.56	24.75	53.56
0.0225	27.19	26.38	55.25
0.025	25.63	24.63	51.19
0.0275	24.94	21.19	54.5
0.03	24.56	20.56	48.19
0.0325	17.75	18.13	45.88
0.035	20.56	18.19	43.5
0.0375	20.88	18	40.81
0.04	21.25	18.88	42.06
0.0425	20.75	19.31	43.63
0.045	23.38	20.19	46
0.0475	23.38	21.81	47.06
0.05	21.31	21.19	49.56
0.0525	23.94	20.25	47.75
0.055	24.75	21.13	52.5
0.0575	24.44	20.19	50.13
0.06	25.38	20.44	48.19
0.0625	24.63	19.06	42.06
0.065	22.75	20.56	43.75
0.0675	26.25	22.63	49
0.07	22.69	26.31	46.25
0.0725	28.81	29.56	48
0.075	32.06	30.94	51.75
0.0775	31.69	24.81	49.31
0.08	35.06	29.94	55.19
0.0825	30.38	28	55.06
0.085	36.31	32.63	52.81
0.0875	32.56	34.75	52
0.09	31.5	40.63	49.31
0.0925	31.5	42.44	48.88
0.095	34.25	40.88	51.63
0.0975	34.63	34	47.44
0.1	38.63	31.69	52
0.1025	40.19	35.5	55.25
0.105	47.19	34.69	54.88
0.1075	40.19	31.63	56.63
0.11	39.38	29.69	63.5
0.1125	34.56	28.19	61.63
0.115	33.88	23.94	60.88
0.1175	30	27.56	59.5
0.12	27.13	28.56	51.56
0.1225	23.31	29.25	48.81
0.125	26.56	30.75	42
0.1275	29.44	31.06	42.81
0.13	28.69	40.38	51.25
0.1325	30.13	40.56	52.81
0.135	29.81	41.06	58
0.1375	33.94	46.5	67.56
0.14	34.13	41.06	65.38
0.1425	36	36.38	64.75
0.145	35.38	42.06	59.44
0.1475	34.75	37.5	57.75
0.15	34.25	37.88	59.44
0.1525	38.19	35.13	54.94
0.155	48.13	36.81	58.69
0.1575	51.13	36.06	59.44
0.16	64.69	38.94	71.81
0.1625	80.94	44	93.5
0.165	83.06	48.94	112.06
0.1675	84.88	55.44	128.25
0.17	64.69	55.38	131.13
0.1725	54.94	56.31	123.81
0.175	54.5	55.31	108.56
0.1775	50.75	48	90.31
0.18	73.31	45.81	76.56
0.1825	86.56	42	64.44
0.185	98.56	46.56	59.44
0.1875	85	44.56	51.13
0.19	74.12	45.13	48.63
0.1925	51.88	43.63	50.38
0.195	43.94	42.25	48.44
0.1975	37.06	44.56	45.81
0.2	33.88	44.13	39.56
0.2025	34	41.25	44.94
0.205	28.19	41.94	53.25
0.2075	34.81	39.13	54.75
0.21	31.81	36	53.88
0.2125	36	39.5	55.63
0.215	46.06	37.63	56.75
0.2175	42.5	33.81	51.81
0.22	43.06	36.94	52.13
0.2225	39.63	35.25	47.63
0.225	42.56	38.31	49.75
0.2275	41.69	34.81	47.38
0.23	41.19	38	52.56
0.2325	43.25	41.5	57.88
0.235	43.88	39.13	59.56
0.2375	44.06	38.81	56.94
0.24	45.5	39.31	66.06
0.2425	37.81	39.69	69.5
0.245	38.81	33.88	82.25
0.2475	37.88	40.69	85.13
0.25	41.38	41.5	91.13
0.2525	41.5	41.69	75.19
0.255	42	43.69	64.19
0.2575	48.38	47.81	61.63
0.26	51	46.81	47.31
0.2625	52.56	54.25	50.56
0.265	50.38	50.06	53.06
0.2675	45.13	49.13	51.13
0.27	38.13	47.13	54.19
0.2725	34.5	54.88	55.38
0.275	31.81	49	54.06
0.2775	34.63	49.94	49.69
0.28	35.06	47.81	49.31
0.2825	36.88	48.13	46.25
0.285	34.38	40.69	47.19
0.2875	33.69	34.94	43.5
0.29	39.38	32.88	48.25
0.2925	31	36.56	46.5
0.295	29.38	35.56	44.81
0.2975	33.44	37.63	44.75
0.3	35.31	37.25	44.38
0.3025	36.69	35.88	43.94
0.305	37.75	38.31	47.63
0.3075	36.25	38.06	43.81
0.31	41.56	34.75	43.88
0.3125	41.5	37.38	43.94
0.315	53.63	38.75	52.38
0.3175	52.13	43.75	55.56
0.32	51.44	46.75	59.38
0.3225	48.56	45.88	53.38
0.325	49.31	46.5	53.63
0.3275	45.44	47.19	54.31
0.33	40.31	43.06	50.31
0.3325	38	41	48
0.335	34.06	37	47.25
0.3375	36.75	41.06	48.13
0.34	39.63	36	50.81
0.3425	37.63	35	47.06
0.345	44.31	34.94	47.38
0.3475	43.25	36.94	49.69
0.35	43.63	35.44	54.69
0.3525	52.63	38.75	58
0.355	57.88	34.06	58
0.3575	58.75	35.94	54.13
0.36	54.75	39.31	58.5
0.3625	49.75	37.5	62.38
0.365	43.69	45.06	55.75
0.3675	44.63	42.63	51.25
0.37	42.44	44.75	45.81
0.3725	40.31	43.25	47.56
0.375	34.19	43.5	42.31
0.3775	33.5	43.06	42
0.38	35	43.38	46.69
0.3825	33.94	45.94	51
0.385	30.13	46.75	52.63
0.3875	33.13	47.06	51.5
0.39	34.75	45.44	49.69
0.3925	35.5	47.69	47.88
0.395	35.88	43.81	46.13
0.3975	33.31	47.63	48.13
0.4	36.81	44.25	42.63
0.4025	42.25	40	44.31
0.405	45.88	43.13	45.25
0.4075	49.81	47.13	41.63
0.41	48.06	48.06	43.81
0.4125	54.75	49.13	43.63
0.415	63.19	49	45.06
0.4175	69.13	44.5	45.44
0.42	93.56	42.19	46.13
0.4225	131.25	39.88	54.13
0.425	170.13	39.19	56.94
0.4275	174.31	37.5	60.75
0.43	135.25	36.31	66.31
0.4325	92.19	40	64.06
0.435	61.19	44.31	59.63
0.4375	44.56	46.5	50.81
0.44	40.81	51.38	47.69
0.4425	37.56	50.44	47.94
0.445	42	53.06	43.63
0.4475	40.06	50.88	43.75
0.45	40.44	44.69	44.25
0.4525	40.13	39.94	39.81
0.455	40.38	42.63	36.06
0.4575	36.88	50.06	40
0.46	38.56	54.81	38.69
0.4625	44.56	62.13	38.19
0.465	44.13	65.5	37.81
0.4675	42.19	59	44.06
0.47	39.06	51.06	40.38
0.4725	47.13	40.56	42
0.475	47.94	37.75	47
0.4775	45.06	38.44	43.81
0.48	38.75	39.44	38.94
0.4825	36.06	38.75	40.69
0.485	36.44	33.19	43.06
0.4875	42.19	37	41.81
0.49	40.56	38.13	43.94
0.4925	43.44	38.75	45.13
0.495	44.56	44.19	46.25
0.4975	46.31	47	46.94
0.5	43.31	45.69	49.56
0.5025	35.13	46.5	46.56
0.505	38.25	45.19	49.06
0.5075	34.88	52.13	46.5
0.51	34.81	45.56	50.13
0.5125	37	48.19	51.56
0.515	35.75	43.25	56.56
0.5175	38.94	41.19	55.69
0.52	35.81	40	54.75
0.5225	38.13	37.25	49.38
0.525	35.88	33.63	43.38
0.5275	36.63	36.13	45.19
0.53	33	31.38	42.94
0.5325	30.69	35.5	46.94
0.535	33	34.81	50.31
0.5375	40.44	36	46.31
0.54	40.5	37.5	46.88
0.5425	45.63	33.38	50.25
0.545	49.44	36.13	49.44
0.5475	47	37.81	48.75
0.55	46.06	37.44	49.88
0.5525	40.63	36.88	45.44
0.555	37.63	38.38	46.25
0.5575	39.13	36.06	44.19
0.56	35.44	34.69	46.69
0.5625	32.88	32.44	48.81
0.565	41.31	29.44	44.38
0.5675	39.06	32.13	45.69
0.57	42.69	30.69	44.13
0.5725	38.13	36.38	47.38
0.575	38.44	31.56	52.63
0.5775	37.13	31.94	51.88
0.58	37.38	34.06	47
0.5825	37.44	34.88	48.88
0.585	42	33.25	42.94
0.5875	46.94	38.31	47.06
0.59	67.19	40.13	47.69
0.5925	77.69	38.75	43.19
0.595	67.88	36.5	44
0.5975	56.69	40.94	46.75
0.6	45	41.69	50.81
0.6025	41.94	44	52.06
0.605	38	44.94	59.69
0.6075	41.25	45.69	60.38
0.61	33.13	47.81	56.56
0.6125	37.19	48.19	58.5
0.615	33.75	50	50.44
0.6175	46.63	54.06	46.25
0.62	46.63	48.69	44.31
0.6225	47.75	40.75	44.44
0.625	53.5	37.56	48
0.6275	45.31	36.44	45.81
0.63	47.44	37.81	49.38
0.6325	41.56	39.56	55.63
0.635	36.13	42.06	60.56
0.6375	34.06	41.94	64
0.64	33	40.19	67.25
0.6425	29.31	40.56	52.69
0.645	33.56	37.63	51.19
0.6475	39.44	37.75	48.69
0.65	40.75	34.88	48
0.6525	47.5	37.56	49.38
0.655	42.88	41.56	40.38
0.6575	40.88	42.19	41.13
0.66	38.31	48.88	43
0.6625	35.19	43.5	38.5
0.665	36.56	44.06	36.5
0.6675	36.31	41	39.06
0.67	37.88	37.81	37.94
0.6725	34.44	41	40.19
0.675	38.75	36.56	39.69
0.6775	39.75	38.31	39.19
0.68	45.63	39.81	41.63
0.6825	55.81	41.38	42.63
0.685	63.13	45.88	45.13
0.6875	62.75	46	40
0.69	59.13	49.75	38.56
0.6925	57	53.19	38.88
0.695	50.94	48.5	40.75
0.6975	46.69	53.56	41
0.7	46.25	52.44	44.19
0.7025	48.38	44.5	47.31
0.705	59.63	45.5	49.81
0.7075	76.81	42.94	53.88
0.71	87	39.75	53.13
0.7125	78.13	41.63	50.25
0.715	58.81	39.81	44.69
0.7175	48.38	40.19	40.38
0.72	40.94	42.88	40.69
0.7225	44.31	45.63	38
0.725	42.31	46.75	40.63
0.7275	41.56	43.63	42.94
0.73	43.44	47	41.75
0.7325	44	44.75	41.5
0.735	49.88	46.19	43.31
0.7375	45.19	43.88	50.75
0.74	39.06	41.19	49.63
0.7425	37.06	39.31	66
0.745	27.38	35.31	68.94
0.7475	35.19	38.25	66.69
0.75	32.5	38.06	57.38
0.7525	35.88	37.69	46.38
0.755	35.38	42.56	43.38
0.7575	39.69	39.31	39.56
0.76	48.44	43.94	35.63
0.7625	57.31	43.75	34.25
0.765	58.94	46.94	39.69
0.7675	53.56	49.5	41.88
0.77	47.63	51.38	47.25
0.7725	39.81	49.88	44.94
0.775	34.88	49.13	51.25
0.7775	34.88	48.88	49.44
0.78	35.56	48.38	45.19
0.7825	39.56	52.56	39.75
0.785	40.63	45.13	41.38
0.7875	53.75	40.06	37.63
0.79	87.75	34.81	37.69
0.7925	161	31.31	37.06
0.795	228.5	29.38	34.5
0.7975	263.75	31.94	33.88
0.8	194.13	33.94	35.75
0.8025	125.88	34.75	39.13
0.805	67.94	37.13	38.63
0.8075	52.31	37.69	37.13
0.81	44.63	42.13	38.81
0.8125	39.94	39.75	43.13
0.815	37.25	43.13	43.38
0.8175	32.63	46.69	42
0.82	35.75	40.5	44.31
0.8225	36.31	39.31	42.19
0.825	34.94	39.63	37.13
0.8275	35.75	38.94	38.19
0.83	40.25	37.44	40.75
0.8325	40.88	43	39.31
0.835	38.25	44.94	40.88
0.8375	37.19	45.75	45.75
0.84	35.63	45	41.38
0.8425	39	39.63	43.13
0.845	30.94	38.75	41.94
0.8475	30.06	41.88	40.75
0.85	32.25	47.13	41.5
0.8525	32.69	58.63	49.5
0.855	29.56	66.56	51.63
0.8575	29.44	67	60
0.86	24.38	50.44	60.94
0.8625	29.13	46.13	62.69
0.865	30.5	45.81	60.19
0.8675	30.13	41.25	51.44
0.87	26.75	41.19	53.75
0.8725	27	37.06	53.44
0.875	28.19	33.69	55.44
0.8775	37.44	31.69	54.13
0.88	34.56	34.5	48.63
0.8825	41.69	37.56	55.81
0.885	39.69	35.13	56.13
0.8875	37.31	34.63	52.56
0.89	34.44	35.69	51.38
0.8925	33.63	33.75	54.44
0.895	32.25	36.88	53.88
0.8975	34	37.56	58.38
0.9	35.75	32.19	58.75
0.9025	38.19	33.63	62.5
0.905	32.69	35.94	75.44
0.9075	36.88	34.75	90.5
0.91	37.75	33.5	124.75
0.9125	39.5	33.38	155.56
0.915	41	33.81	174.13
0.9175	36.56	36.19	173.5
0.92	34.88	31.31	135.06
0.9225	30.31	35.31	103.44
0.925	32.63	34.38	80.19
0.9275	28.69	33	71.5
0.93	35.38	38.13	66
0.9325	36.13	38.5	59.69
0.935	44.38	41.19	49.94
0.9375	50	44.38	47.81
0.94	57.5	43.69	43.94
0.9425	51	42.75	42
0.945	46.69	40.81	42.19
0.9475	44.81	39.63	43.69
0.95	44.75	39.94	42.75
0.9525	41.13	36.38	45.88
0.955	39.94	38	52
0.9575	37.81	40.13	57.5
0.96	35.31	41.13	57.19
0.9625	39.06	43.81	55.56
0.965	36.81	43.5	54.13
0.9675	38.06	41.69	54.25
0.97	38.44	39.81	48
0.9725	37.06	35.13	47
0.975	34.31	38.63	48.13
0.9775	38.75	40.38	50.69
0.98	35.19	40.31	60.19
0.9825	37.44	42	62.38
0.985	34.13	42.5	60.31
0.9875	30.81	43.56	53.56
0.99	37.38	46.25	49.56
0.9925	34.06	46.06	42.88
0.995	36.63	41.94	45.63
0.9975	37.56	43.19	43.44
1	38.31	40.94	46.19
1.0025	36.69	45.31	47.69
1.005	39.94	45.25	48.19
1.0075	41.25	47.38	47.75
1.01	40.88	42.69	43.69
1.0125	38.69	42.06	49.38
1.015	45.25	40.69	49.88
1.0175	37.19	37.38	49.19
1.02	40.06	36.13	45.38
1.0225	44.25	39.44	49.25
1.025	38.38	36.19	45.44
1.0275	37.13	36.63	44.31
1.03	51.63	43.19	44.13
1.0325	61.63	46.38	42.88
1.035	62.63	52.94	42.25
1.0375	57.25	55.81	39.69
1.04	50.81	67.31	43.13
1.0425	50.94	74.44	41.19
1.045	50.69	77.56	38.06
1.0475	47.25	81.13	39
1.05	47.13	73.75	27.63
1.0525	46.44	67.25	32.5
1.055	48.94	51.38	31.69
1.0575	39.38	44.75	39.75
1.06	39.38	45.56	39.38
1.0625	39.63	42.63	42.75
1.065	37.56	41.19	41.63
1.0675	35.56	43	45.06
1.07	38.81	39.13	39.44
1.0725	37.75	39.56	42.13
1.075	40.56	37.25	42.63
1.0775	43.31	39.19	48
1.08	46.56	37.13	48.13
1.0825	56.56	37.25	43.19
1.085	51.25	40.5	45.81
1.0875	47.88	38.13	40.19
1.09	45	39.13	39.81
1.0925	41.63	41.44	41.81
1.095	36.69	40.81	42.06
1.0975	36.5	39.75	41.94
1.1	38.06	39	44.06
1.1025	34.56	40.06	45.31
1.105	38.44	46.31	41.56
1.1075	37.81	53.25	41.25
1.11	39.63	56.81	38.06
1.1125	39.31	60.94	35.94
1.115	37.63	58.19	29
1.1175	51.69	52.5	28.81
1.12	69.69	45.75	27.25
1.1225	84.38	45.69	28.75
1.125	80.81	51.06	31.94
1.1275	63.5	56.19	33.88
1.13	47.13	57.69	29.13
1.1325	40.06	66.81	34.81
1.135	31.38	62.44	36.81
1.1375	28	61.13	38.81
1.14	27.31	45.19	42.5
1.1425	26.69	43.38	55.5
1.145	29	39.13	57.5
1.1475	32.06	36.88	58.75
1.15	30.56	32.56	55.94
1.1525	26.81	30.69	46.81
1.155	34.63	34.75	42.38
1.1575	34.38	29.5	42.25
1.16	43.19	31.44	42.63
1.1625	50.88	35.25	40.94
1.165	47.88	36.56	43.19
1.1675	44.75	39.38	41.38
1.17	41.63	40.13	44.31
1.1725	41.5	40.06	41.94
1.175	42.25	40.75	46.31
1.1775	36.19	40.63	45.5
1.18	34.38	37	48.06
1.1825	32.19	37.13	52.31
1.185	36.44	32.19	55.06
1.1875	33.06	32.94	48.63
1.19	33.94	27.31	54.63
1.1925	34	31.25	50.75
1.195	34.81	30	53.5
1.1975	33.81	27.31	57.31
1.2	32.75	30.13	63.63
1.2025	32.31	24.88	75.94
1.205	34.44	26.88	81.75
1.2075	38.81	26.94	93.63
1.21	35.25	26.31	81.44
1.2125	35.63	28.5	78.19
1.215	41.75	33.69	66.25
1.2175	40.88	35.69	55.69
1.22	51.19	37.13	48.63
1.2225	61.06	40.44	45.38
1.225	61.25	41.31	42
1.2275	60.44	36.31	42
1.23	55.5	37.63	42.06
1.2325	48.94	37.88	41.25
1.235	49.19	31.88	42.06
1.2375	49.19	32.19	39.81
1.24	41.88	34.75	46.63
1.2425	39.69	32.63	48.06
1.245	41.31	33.44	46.69
1.2475	35.44	31	49.38
1.25	35	34.75	51
1.2525	36.5	33.56	46.69
1.255	31.13	29	48.31
1.2575	35.44	29.75	46.06
1.26	30.19	31.69	43.63
1.2625	32.13	31.25	41.75
1.265	31.13	29.81	41.63
1.2675	30.56	33.19	39.38
1.27	32.75	34.38	43.56
1.2725	33.69	33.19	44.69
1.275	39.81	39.06	47.25
1.2775	37.44	36.31	47.31
1.28	29.88	37.19	49.56
1.2825	36.44	36.25	53.5
1.285	34.5	33.63	64.38
1.2875	31.31	34.63	64.63
1.29	31.56	34.31	58.13
1.2925	29.75	34.5	52.63
1.295	31.81	31.69	49.94
1.2975	32.75	34	50.63
1.3	33.63	28.81	48.38
1.3025	32.38	31.19	49.94
1.305	36	32.69	49.06
1.3075	39.94	33.25	53.25
1.31	34.69	30.63	51.13
1.3125	35.88	29.88	63.25
1.315	36.19	28.69	69.06
1.3175	35.06	27.5	72.31
1.32	38.06	33.63	76.19
1.3225	44.56	29.38	64.88
1.325	47.56	32.75	52.25
1.3275	45.63	35.13	59.5
1.33	40.81	34.44	59.06
1.3325	31.88	37.81	58.38
1.335	29.94	33.56	58.19
1.3375	27.56	31.63	50
1.34	30.94	30.63	40.25
1.3425	32.69	32.06	34.56
1.345	34.31	33.69	33.56
1.3475	40	36.13	38.44
1.35	37.44	36.38	46
1.3525	36.06	30.88	49.94
1.355	40.06	31.75	50.44
1.3575	30.31	29.69	45.25
1.36	33.56	27.81	40.56
1.3625	33.94	28.31	38.5
1.365	36.56	29.06	38.5
1.3675	40.06	31.38	40.81
1.37	39.19	30	40.44
1.3725	40.13	30.31	37.88
1.375	32.56	27.75	40.69
1.3775	35	27.69	45.5
1.38	32.5	27.63	46.06
1.3825	24.88	33.13	46.56
1.385	28.44	33.56	50.75
1.3875	27.5	29.31	51.69
1.39	31.69	29.69	52.56
1.3925	33.69	30.38	50.63
1.395	29.75	28	42.81
1.3975	30.88	25.56	43.69
1.4	33.25	30.25	44.69
1.4025	28.56	29.88	39.94
1.405	30.69	27.56	41.38
1.4075	29.88	26.94	40.69
1.41	35.56	29.56	38.38
1.4125	38.75	28.94	37.38
1.415	42.38	29.19	38.88
1.4175	41.31	30.63	40.06
1.42	37.06	27	39.5
1.4225	42.19	24.5	38
1.425	38.63	25.81	39
1.4275	32.5	24.31	38.19
1.43	30.88	21.25	40
1.4325	25.69	23.69	40.69
1.435	27.63	23.69	39.38
1.4375	26.19	23.19	36.38
1.44	30.25	23.19	37.88
1.4425	32.25	24.13	35.56
1.445	33.44	23.31	34.5
1.4475	34.88	23.19	36.44
1.45	37.81	26.88	40.75
1.4525	39.13	22.13	44.38
1.455	35.25	26.31	52.63
1.4575	42.06	28.06	60.75
1.46	42.63	28.31	63.81
1.4625	36.44	26.75	57.38
1.465	33.69	28.31	50.88
1.4675	28.69	25.56	41.5
1.47	25.94	23.63	41.56
1.4725	27.13	24.81	39.69
1.475	24.19	21.69	43.19
1.4775	27	20.44	45.31
1.48	26.38	21.75	53.25
1.4825	30.25	24.06	51.38
1.485	29.25	20.25	42.69
1.4875	30.94	24.25	43.94
1.49	26.81	21.63	41.63
1.4925	28.75	22.56	38.75
1.495	25.56	22.56	41.25
1.4975	26	22.38	42.5
1.5	29.13	23	37.94
1.5025	30.25	23.94	44.31
1.505	26.06	24.25	40.63
1.5075	26.94	23.81	41.69
1.51	31.44	24.94	40.44
1.5125	29.75	23.75	40.81
1.515	24.5	27.38	41.06
1.5175	32.44	28.06	46.94
1.52	32.38	28.31	45.13
1.5225	33.44	24.44	42.75
1.525	29.5	28.25	39.94
1.5275	32.19	25.13	43.75
1.53	29	25.63	41.56
1.5325	32	30.38	41.63
1.535	28.13	28.25	35.5
1.5375	29.25	29.5	37.19
1.54	32.31	32.38	38.19
1.5425	37.06	30.81	41.5
1.545	36.56	30.69	36.94
1.5475	37.94	29.38	38.31
1.55	34.75	32.69	35.06
1.5525	31.44	32.31	36.56
1.555	37.75	30.56	35.81
1.5575	29.5	28	29.19
1.56	31.75	27.5	32.38
1.5625	26.19	26.25	32.25
1.565	31.56	27.75	34.69
1.5675	25.44	27.25	35.31
1.57	27.75	29.31	38.25
1.5725	23.13	25.63	38.19
1.575	24.88	25.94	37.19
1.5775	26	24.75	35.69
1.58	28.06	25.38	32.81
1.5825	28.06	27	39.06
1.585	29.06	31.19	39.06
1.5875	26	32.44	48.06
1.59	26.63	32.56	45.5
1.5925	25.63	25.25	45.25
1.595	20.81	24.19	36.38
1.5975	24.06	21.88	37.25
1.6	25.94	22.81	37.06
1.6025	23.31	20.06	36
1.605	25.56	22.06	39.94
1.6075	23	22.63	41.31
1.61	24.13	19.13	38.25
1.6125	22.94	20	36.5
1.615	22.13	19.69	31.94
1.6175	22.19	20	31.31
1.62	27.94	22.75	30.56
1.6225	28.44	20.13	30.69
1.625	31.56	22.88	33.44
1.6275	42.44	28.25	37.13
1.63	46.13	25.5	34.56
1.6325	45	27.81	34.88
1.635	42.25	27	36.81
1.6375	38.38	27	36.94
1.64	29.75	25.38	34.94
1.6425	29.25	27.13	36.56
1.645	28.06	23.56	35.88
1.6475	30.5	25.69	42.38
1.65	29.38	24	41.31
1.6525	31.13	24.31	40.94
1.655	27.5	23.63	35.88
1.6575	28.94	23.19	38
1.66	25.31	19.56	34.25
1.6625	23.38	19.63	35.25
1.665	25.94	19.06	42.81
1.6675	26.81	21.5	35.38
1.67	25	20.44	37.69
1.6725	25.88	22.31	38.5
1.675	21.63	24.25	37
1.6775	24.94	22.5	36.25
1.68	23.13	23.63	32.44
1.6825	25.69	22.88	31.25
1.685	24.31	23.25	32.56
1.6875	23.94	24.38	38.38
1.69	26.38	25	40.56
1.6925	24.94	26.81	43.94
1.695	24.25	27	44.56
1.6975	26.56	28	45.75
1.7	24.56	29.88	41.38
1.7025	26.31	29.56	42
1.705	29	29.25	46.06
1.7075	30.31	28.88	43.5
1.71	29.81	33.19	44
1.7125	31.25	29.88	47.56
1.715	35.75	29.25	45.19
1.7175	30.5	31.56	42.5
1.72	30.13	32.94	43.88
1.7225	34.31	30.69	40.19
1.725	36.56	30.94	41.56
1.7275	39.69	36.38	44.75
1.73	39.31	34.94	43.38
1.7325	42.56	37.75	47
1.735	47.38	42.75	49.94
1.7375	57.81	42.88	52.5
1.74	62.94	38.25	49.69
1.7425	57.31	35.25	44.81
1.745	49.06	36.31	48.13
1.7475	39.06	36.38	41.88
1.75	35.88	33	41.38
1.7525	33.56	35.06	39
1.755	38	34.19	41.19
1.7575	38.13	35.38	38.44
1.76	30.75	33.06	38.38
1.7625	35	33.69	41.44
1.765	30.44	30.81	42.25
1.7675	30.19	36.06	46.44
1.77	28.75	35.13	45.75
1.7725	30.81	35.5	51.63
1.775	34.75	37.19	52.25
1.7775	35.38	35.13	50.63
1.78	31.69	35.06	45.56
1.7825	28	34.5	43
1.785	27.06	35	40.69
1.7875	29.25	33	39.44
1.79	28	28.88	40.31
1.7925	34.13	28.75	40.06
1.795	33.31	31.25	39.5
1.7975	34.44	30	40
1.8	36.56	33.06	45.31
1.8025	36.69	34.56	43.63
1.805	27.88	36.69	44.88
1.8075	31.25	42.88	37.44
1.81	34.19	48.06	39.19
1.8125	36.06	50.81	37.19
1.815	39.75	47.75	38.88
1.8175	40.38	41.75	43.38
1.82	37.94	38.44	48.75
1.8225	32.38	34.06	53.19
1.825	34.06	37.38	59.06
1.8275	34.44	34.25	61.38
1.83	31.56	35.06	58.25
1.8325	31.88	35.31	46.25
1.835	32.19	34.31	41.13
1.8375	34.69	35	38.13
1.84	35	32.63	40.25
1.8425	36	39.94	41
1.845	36	36.44	39.44
1.8475	40.5	38.88	41.25
1.85	38.25	34.19	38.75
1.8525	37.19	37.56	42.25
1.855	39.44	37.38	43.5
1.8575	42.13	35.81	47.75
1.86	42.06	34.44	46.5
1.8625	49.13	35	42.56
1.865	61.38	35.69	46.75
1.8675	64	33.5	44.94
1.87	59.81	36.06	42.38
1.8725	48.63	35.69	42.25
1.875	41.5	34.5	37.44
1.8775	37.06	34.31	37.31
1.88	41	36.88	36.75
1.8825	36.5	36.13	34.56
1.885	44.38	42.38	37.75
1.8875	40.06	36.94	39.56
1.89	43.13	41.88	42.56
1.8925	40.31	38.44	43.13
1.895	48.38	40.75	47.06
1.8975	56.44	42.75	51.75
1.9	51.56	42.69	48
1.9025	48.06	44.63	48.63
1.905	39.63	47.75	40.88
1.9075	33	43.25	39.63
1.91	34.06	40.75	41.38
1.9125	37.06	44.38	43.19
1.915	45.38	43.06	41.13
1.9175	46	41.25	40.38
1.92	52.25	47.19	41.94
1.9225	51.81	46.56	41.63
1.925	49.88	50.75	44.88
1.9275	45.13	49.75	44.88
1.93	48.25	49.63	47.69
1.9325	40.44	45.06	42.69
1.935	37.25	44.81	42.19
1.9375	32.38	43.25	43
1.94	36	42.13	41.56
1.9425	37.69	45.63	38.69
1.945	49.19	42.94	43.5
1.9475	61.31	39.5	46.25
1.95	70.56	39.19	44.56
1.9525	78.75	38.38	46.94
1.955	66.31	38.69	46.06
1.9575	56.19	40.19	57.69
1.96	42.56	40.56	71
1.9625	37.25	37.06	90.06
1.965	38.25	36.5	88.06
1.9675	34.25	37.44	74.19
1.97	35.63	38.81	61.94
1.9725	39.81	40.88	51.13
1.975	42.75	41.81	47.25
1.9775	40.13	38.19	44.13
1.98	37.25	36.88	38.75
1.9825	35.69	35.88	41.81
1.985	31.56	37.81	44.5
1.9875	31.63	34.88	42.88
1.99	33	34.44	48.63
1.9925	35.69	35.5	48
1.995	38.81	33.69	48.88
1.9975	42	34.75	49.19
2	38.56	35.56	47.5
2.0025	41.81	37.81	49
2.005	38.31	40.06	48
2.0075	38.88	36.56	48.25
2.01	35.69	36.75	47.5
2.0125	31.75	36.94	50.94
2.015	28.56	36.13	46.38
2.0175	31.63	36.94	47.5
2.02	34.94	39.38	46.13
2.0225	32.63	41.31	46.81
2.025	33.25	41.69	44.56
2.0275	38.38	42.56	46.94
2.03	45.44	43.13	42.06
2.0325	38.38	39.63	44.44
2.035	34	36.81	47.56
2.0375	39.94	32.13	51.56
2.04	36.13	37.25	50.19
2.0425	34.25	31.56	52.63
2.045	37.25	33.19	54.13
2.0475	35.44	36.56	49.25
2.05	33.81	34.06	46.38
2.0525	38.13	35.06	45.75
2.055	42.06	37.75	50
2.0575	50.88	37.88	45.31
2.06	70.88	38.19	45
2.0625	102.63	37.69	40.44
2.065	118.94	42.44	36
2.0675	109	38.06	32.5
2.07	89.81	40	38.19
2.0725	66.5	37.75	33.63
2.075	46.56	37.31	39.56
2.0775	38.88	38	42.31
2.08	35.13	36.69	45.5
2.0825	31.31	34.69	47.56
2.085	35.44	33.44	47.75
2.0875	36.31	34.75	43
2.09	36.06	37.63	39.25
2.0925	35.56	36.5	38.19
2.095	34.81	35.5	37.75
2.0975	33.25	36.25	39.44
2.1	33.38	37.13	38.75
2.1025	38.25	42.56	47
2.105	37.75	46.31	46.81
2.1075	32.5	40.44	52.44
2.11	27.38	40	52.25
2.1125	32.25	37.06	50.75
2.115	27.5	33.25	42.56
2.1175	28.69	32.88	39.63
2.12	36.63	34	38.75
2.1225	38.06	33.81	38.56
2.125	36.56	33.25	36.75
2.1275	31.63	32.38	36.44
2.13	33.31	33.5	36.44
2.1325	30	30.75	34.75
2.135	29.31	32.06	35.31
2.1375	29.94	28.63	35.75
2.14	29	32.56	38.25
2.1425	25.63	28.88	36.75
2.145	29.5	24.13	39.94
2.1475	32.13	24.63	40.25
2.15	27.13	26.81	37
2.1525	27	28.19	32.25
2.155	24.69	24.31	32.13
2.1575	30.69	27.25	32.06
2.16	31.56	27.31	32.56
2.1625	30.31	27.38	30.5
2.165	26.75	29.56	32
2.1675	28.44	27.81	29.88
2.17	34.88	28.13	35.38
2.1725	29.63	29.25	37.56
2.175	26.94	30.63	45.81
2.1775	36.75	32.31	47.56
2.18	41.5	36.38	48.38
2.1825	46.13	37	51.19
2.185	49.56	37.31	50.88
2.1875	50.31	42	52.13
2.19	51.13	39.56	50.38
2.1925	43.38	38.25	44.94
2.195	43.69	39.19	49.69
2.1975	38.06	38.94	45.25
2.2	40.25	37.38	47
2.2025	32.19	36.56	47.56
2.205	37.75	31.63	51.25
2.2075	39.88	36.81	50.88
2.21	43.25	35.19	49.19
2.2125	33.94	42.19	49.25
2.215	34.88	38.94	53.25
2.2175	32.5	38	50.81
2.22	34.44	39.63	45.81
2.2225	33.56	40.81	42.44
2.225	33.31	39.69	37.13
2.2275	38.19	39.38	40.38
2.23	45.25	39.38	46
2.2325	39.88	42.63	43.63
2.235	35.63	36.31	43.56
2.2375	35.06	37.56	44.69
2.24	29.81	31.31	38.56
2.2425	34.63	34.31	43.88
2.245	34.31	34.19	42
2.2475	39.63	30.5	40.13
2.25	36.69	31.38	39.69
2.2525	38.44	28.13	37.69
2.255	35.38	29.69	38.63
2.2575	40.31	31.88	37.94
2.26	56.38	32.38	41.25
2.2625	57.25	31.38	39.5
2.265	50.69	37.31	42.06
2.2675	42.19	35.69	43.5
2.27	33	37.19	43.19
2.2725	27.25	39.44	49.25
2.275	30.81	46.31	48.19
2.2775	34.5	46.5	45.06
2.28	35.25	43.19	43.63
2.2825	37.94	42.75	49.31
2.285	35.94	39.88	51.38
2.2875	36.56	41.69	61.5
2.29	41.25	40.06	63.69
2.2925	35.88	37	58.5
2.295	45.5	39.06	49.69
2.2975	52.25	34.75	45.5
2.3	38.5	34.31	36.31
2.3025	41.25	32.31	35.63
2.305	34.31	32.31	32.19
2.3075	32.25	30.25	30.56
2.31	31.5	29.75	36.69
2.3125	29.69	31.63	42.5
2.315	32.44	31	41.75
2.3175	33.63	33.38	43.19
2.32	32.69	33.56	38.88
2.3225	33.75	31.69	40.19
2.325	27.94	31.81	37.5
2.3275	25.88	34.13	37.31
2.33	33.31	35.75	36.81
2.3325	30.38	37.31	37.63
2.335	32.06	39.69	39.94
2.3375	32.44	40.38	38.63
2.34	33.5	45.38	40.94
2.3425	37.75	49.94	42.81
2.345	32.19	53.44	46.13
2.3475	34.13	47.38	44.69
2.35	38.13	42.94	50.44
2.3525	38	38.88	46.44
2.355	51.5	38.25	52.69
2.3575	58.75	38.06	52.5
2.36	63.56	35.5	48.19
2.3625	58.19	32.75	47.31
2.365	55.06	36.88	52
2.3675	41.25	32.56	54.25
2.37	33.75	29.5	56.13
2.3725	30.88	31.5	56.19
2.375	29.38	28.44	50.88
2.3775	29.81	28.5	41.31
2.38	30.63	26.13	43.25
2.3825	37.06	28.31	39.88
2.385	37.06	27.5	39.5
2.3875	44.63	30.13	45.44
2.39	53.69	34.44	46.81
2.3925	53.44	35.63	43.13
2.395	52.06	36.63	41.75
2.3975	42.81	40.63	37.88
2.4	34.88	38.81	39.44
2.40309	34.69	34.13	41.25
2.40618	27.38	31.31	40.5
2.40926	28.69	30.75	50.44
2.41235	32.44	31	52.19
2.41544	31.88	29.5	52.13
2.41853	33.88	27.38	50.13
2.42162	35.94	29.69	42.69
2.4247	35.69	33.06	42.88
2.42779	42.25	32.06	39.75
2.43088	44.69	29.56	37.88
2.43397	44.81	30.88	37.06
2.43706	38.38	29.38	37.5
2.44014	34.56	29.69	42.63
2.44323	30.31	28.5	41.38
2.44632	32.13	28.69	42.06
2.44941	35.75	27.63	40.75
2.4525	48.81	31.88	41.94
2.45558	66.75	29.94	40.75
2.45867	108.56	32.31	40.13
2.46176	132.88	32.81	37.75
2.46485	115.25	28.56	35.19
2.46794	81.38	29.75	36.56
2.47102	52.44	30	37.38
2.47411	33.94	30.69	39.63
2.4772	36.13	31	42.13
2.48029	34.44	29	45.88
2.48338	35.38	29.94	42
2.48646	35.69	35.06	45.56
2.48955	31.94	31.13	44.44
2.49264	38.06	37.56	51.63
2.49573	46.13	35.44	55.25
2.49882	47.63	39.5	65.44
2.5019	49.5	40.69	72.88
2.50499	57.25	47.44	68.75
2.50808	71.38	55.81	60
2.51117	71.56	64.75	50.5
2.51426	70.88	65.31	45.5
2.51734	65.81	60.44	39.25
2.52043	57.19	52.19	38.75
2.52352	56.56	47.5	38.06
2.52661	64.88	45.13	41.94
2.5297	70.19	39.56	48.88
2.53278	73.19	39.75	50.38
2.53587	69	36.94	47.94
2.53896	52.63	39.56	53.5
2.54205	48.63	40.13	52.31
2.54514	35.38	41.31	47
2.54822	30.69	42.44	46.94
2.55131	33.25	38.75	42.38
2.5544	34.63	41.88	43.44
2.55749	31.94	36.94	40.44
2.56058	29.56	32.56	40.63
2.56366	24.81	26.38	32.25
2.56675	24.56	24.38	32.13
2.56984	19.88	23.75	27.38
2.57293	24.13	25.06	27.75
2.57602	27.25	30.56	26.63
2.5791	27	33.56	30.75
2.58219	35.13	38.69	32.69
2.58528	31.69	34.44	29.88
2.58837	37.25	40.25	33.06
2.59146	39.5	35.81	30.19
2.59454	53.75	50.56	38.38
2.59763	62.31	47.94	48.06
2.60072	68.88	55.25	51.5
2.60381	64.44	56.63	44.69
2.6069	72.94	58.25	45
2.60998	70.44	54.75	40
2.61307	75.5	54.25	39.75
2.61616	78.06	56.75	37.31
2.61925	75.69	63.06	36.69
2.62234	64.06	61.13	34.38
2.62542	46.44	54.25	34.88
2.62851	35.75	48.69	36.44
2.6316	38.19	42.56	32.25
2.63469	35.25	34.75	33.31
2.63778	31.25	32.63	34.56
2.64086	26.75	33.94	31.56
2.64395	23	31.94	32.25
2.64704	23.75	30	31.63
2.65013	19.13	30	32.63
2.65322	23.13	27.06	37.5
2.6563	28.75	27.25	43.19
2.65939	27.13	26.81	44
2.66248	33.06	27.25	43.25
2.66557	32.88	31.31	42
2.66866	35.25	29.25	38.69
2.67174	34.13	29.19	25.94
2.67483	30.06	21.69	21.63
2.67792	24.5	23.44	21.5
2.68101	19.31	23.5	20.06
2.68409	19.06	27.31	20.06
2.68718	22.75	32.75	22.19
2.69027	25.06	35.25	23.63
2.69336	29.88	41.88	24.31
2.69645	35.5	51.81	26.5
2.69953	40.25	56.38	32.38
2.70262	52.38	56.75	30.13
2.70571	59.63	65.38	36.5
2.7088	77.37	65.31	43.38
2.71189	93.44	66.38	38.31
2.71497	95.19	61.25	40.5
2.71806	81.69	58.38	39.69
2.72115	67.31	53.63	33.75
2.72424	51.94	43.44	30.13
2.72733	38.75	46.25	32.31
2.73041	35.06	39.06	27.94
2.7335	34	39.25	25.75
2.73659	30.81	34.81	30
2.73968	32.25	40.25	30.81
2.74277	34.88	40.5	28.69
2.74585	32.06	43.44	25.13
2.74894	31.06	48.38	30.69
2.75203	34.75	52.06	28.81
2.75512	38.06	57.38	29.75
2.75821	36.88	59.94	35.63
2.76129	39.56	56.88	34.25
2.76438	40.25	58.25	34.94
2.76747	35.75	54.88	39.75
2.77056	32.25	50.63	38
2.77365	28.75	44.5	31.44
2.77673	24.5	35.19	28.69
2.77982	22.38	28.5	26.19
2.78291	22.63	22.44	26
2.786	21.31	20.38	29
2.78909	18.81	19.63	30.88
2.79217	23.06	20.63	36.5
2.79526	20.19	21.06	39.19
2.79835	22.88	27.25	44.13
2.80144	29.63	31.25	55.25
2.80453	41.63	41.69	69.44
2.80761	41.25	44.75	78.19
2.8107	54.69	52.63	91.25
2.81379	50.63	51.44	87
2.81688	47.56	47.31	73
2.81997	36.88	41.69	56.88
2.82305	28.25	38.94	48.19
2.82614	31.06	34.63	45.44
2.82923	36.5	35.38	39.75
2.83232	40.13	36.5	40.81
2.83541	42	35.94	42.31
2.83849	47.88	42.25	41.06
2.84158	43.25	46.38	41.25
2.84467	45.06	48.69	40.38
2.84776	47.88	51	33.06
2.85085	44.25	49.69	33.81
2.85393	41.25	47	33.69
2.85702	34.88	43.5	36.25
2.86011	32.19	38.81	37.94
2.8632	33.81	37.44	38.88
2.86629	39.69	38.13	33.81
2.86937	42.44	40.44	34.75
2.87246	45.56	42.94	31.75
2.87555	47.75	42.88	34
2.87864	44.56	41.75	31.25
2.88173	37.56	45.31	37.88
2.88481	38.38	48.69	32.19
2.8879	38.63	50.19	39.19
2.89099	41.06	53.63	34.63
2.89408	54.38	66.81	32.56
2.89717	64	67.56	35.31
2.90025	75	63.94	33.94
2.90334	64.94	55.56	31.81
2.90643	47.69	50.13	33.06
2.90952	41.94	44.06	35.88
2.91261	36.38	43.63	31.19
2.91569	34	40.56	33.81
2.91878	32.69	44.94	36.88
2.92187	40	48.06	37.81
2.92496	44.13	60.88	39
2.92805	43.81	64.5	40
2.93113	38.19	64.88	33.63
2.93422	41.31	60.88	35
2.93731	41.69	66.31	34.38
2.9404	40.13	62.31	33.38
2.94349	38.63	57	34.5
2.94657	41.5	53.06	38.69
2.94966	35.75	49.13	35.06
2.95275	30.63	41.06	30.94
2.95584	37.06	38.63	36.69
2.95893	29.88	34.56	39.63
2.96201	29.63	32.81	50.06
2.9651	26.81	35.56	50.19
2.96819	30.31	41.19	56.5
2.97128	35.75	38.81	50.94
2.97437	38.5	38.06	43.63
2.97745	41.06	38.19	39.31
2.98054	46.88	38.25	38.63
2.98363	43.81	38.5	38.38
2.98672	38.44	39.44	40.63
2.98981	35.81	39.31	50.44
2.99289	37.25	39.38	56.94
2.99598	33.88	43.19	65.56
2.99907	34.69	47.25	63.94
3.00216	39.19	47.13	58.94
3.00525	48.13	52.13	58
3.00833	52.38	52.69	50.75
3.01142	48.56	48.63	47.63
3.01451	40.38	42.81	40.25
3.0176	34.38	40.44	38.75
3.02069	33.88	37.19	41
3.02377	31	36.56	40.13
3.02686	32.88	35.06	43.19
3.02995	38.06	35.13	46.13
3.03304	36.88	34.94	42.5
3.03613	43.63	35	40.25
3.03921	43.81	37.88	39.19
3.0423	45.5	40	40.06
3.04539	39.06	35.13	37.44
3.04848	32.88	34.25	35.81
3.05157	33.88	38.81	40.44
3.05465	33.63	36.25	41.38
3.05774	34.38	36.31	38.63
3.06083	32.31	35.44	38.06
3.06392	33.06	36.81	36.44
3.06701	35.63	36.31	37.88
3.07009	37	34.5	37.88
3.07318	37.31	33.06	35.94
3.07627	36	39.63	40.75
3.07936	35.44	39.25	42.13
3.08245	35.56	39.44	43.06
3.08553	38.25	41.56	48.06
3.08862	44.19	41.31	50.06
3.09171	40.69	41.81	55.06
3.0948	38	43.81	52.94
3.09789	34.44	42.63	48
3.10097	33.56	40.81	49
3.10406	31.88	38.38	51
3.10715	32.81	41.06	52
3.11024	32.69	39.19	52.94
3.11333	35.13	38.81	51.19
3.11641	33.31	34.88	50.81
3.1195	31.63	39.56	52.75
3.12259	33.13	36.13	55.88
3.12568	36	40.31	57.94
3.12877	32.13	43.31	51
3.13185	31.81	39.19	46.88
3.13494	35.63	43.13	44.63
3.13803	31.63	43.5	41.69
3.14112	36.56	46.69	38.75
3.14421	34.44	52.81	41.75
3.14729	33.81	50.44	41.69
3.15038	31.88	65.13	39.81
3.15347	35.06	69.5	43.69
3.15656	24.56	73.63	34.69
3.15965	24.56	66.31	33.13
3.16273	25.44	54.06	28.81
3.16582	36	49.63	31.13
3.16891	39.06	40.88	29.56
3.172	43.38	43.81	35
3.17509	39.56	42.69	40.25
3.17817	37.38	45.56	40.31
3.18126	33	46.19	39.25
3.18435	33.88	48.75	41.38
3.18744	37.25	51.19	41.81
3.19053	35.19	49.81	42.75
3.19361	38.56	45.75	48.25
3.1967	40.19	46.19	47.88
3.19979	35.06	42.5	47.31
3.20288	33.94	41	45.13
3.20597	35.31	44.81	40.38
3.20905	38.06	42.94	35.88
3.21214	37.13	39.44	33.44
3.21523	37.81	41.81	32.69
3.21832	43.44	34.88	32.19
3.22141	39.44	41.31	35
3.22449	38.81	42	40.81
3.22758	40.25	47.75	41.25
3.23067	41.25	47.75	52.19
3.23376	44.19	48.19	49.38
3.23684	42.19	46.56	54.38
3.23993	38.25	49.13	50.63
3.24302	40.56	55.75	55.56
3.24611	39.88	62.19	61.81
3.2492	43.25	62.81	72.31
3.25228	34.31	56.94	68.25
3.25537	41	56.25	63.94
3.25846	36.5	52.31	60.75
3.26155	36.63	55.38	50.25
3.26464	35.88	54.88	48.44
3.26772	38.5	51.25	43.38
3.27081	36.06	51.69	44
3.2739	35.5	44.88	34.75
3.27699	33.5	43.63	35.63
3.28008	34.94	38.75	37.44
3.28316	35.06	41.56	37.88
3.28625	35.31	36.88	38.94
3.28934	40.06	34.63	35.81
3.29243	47.38	40.81	38.5
3.29552	56.06	39.31	38.13
3.2986	60.5	43.19	36.94
3.30169	61.63	45.31	38.69
3.30478	55.63	47.88	37.25
3.30787	44	44.31	40.25
3.31096	41.31	41.5	38.69
3.31404	35.5	41.13	49
3.31713	34.44	40.81	49.44
3.32022	32	37.38	48.38
3.32331	34.19	37.44	48.38
3.3264	33.13	32.81	45.75
3.32948	29.69	35.5	43.19
3.33257	33.75	34.81	44.63
3.33566	31.31	37.25	39.13
3.33875	32.38	40	41.38
3.34184	30.69	38.75	34.25
3.34492	29.25	44.13	32.31
3.34801	38.25	43	32.81
3.3511	36.44	39.63	30.13
3.35419	34.81	42.75	30.81
3.35728	35.81	45	37.25
3.36036	35.38	42.63	39.56
3.36345	36	40.63	41.31
3.36654	36.56	34.56	35
3.36963	39.94	38.19	38
3.37272	37.31	32.13	34.5
3.3758	40.31	37.75	34.25
3.37889	44.38	34.13	35.44
3.38198	37.25	31.5	34.06
3.38507	35.69	33.88	43.13
3.38816	36.31	35	55.06
3.39124	32.13	37.81	60.25
3.39433	36.38	38.13	57.38
3.39742	47.5	42.44	58.94
3.40051	44.38	42.38	52.56
3.4036	37.06	44.88	43.13
3.40668	28.19	41.69	40.94
3.40977	30.63	38.88	41.94
3.41286	30.38	35.06	47.56
3.41595	35.44	34.69	58.94
3.41904	42.75	36.94	62.88
3.42212	47.19	32.44	56.06
3.42521	53.38	34.13	52.19
3.4283	61.56	33.19	44.81
3.43139	59.63	31	38.25
3.43448	49.13	30.94	41.5
3.43756	43	32.81	33.13
3.44065	33.88	35.06	36.5
3.44374	29.94	38.81	35.31
3.44683	35.75	37.13	37.63
3.44992	28.94	34.13	37
3.453	31.75	34.81	37.31
3.45609	30.5	32.56	33.69
3.45918	31	32.88	38.94
3.46227	29.06	32.69	41.81
3.46536	36.25	34.25	42.56
3.46844	33.5	39.25	44.88
3.47153	39.44	42.06	43.75
3.47462	39	43	44.63
3.47771	34.94	36	43.44
3.4808	35	35.94	44.63
3.48388	30.75	34.63	40.5
3.48697	27.63	32.81	37.75
3.49006	27.19	38.75	34.94
3.49315	27.63	40.06	40.88
3.49624	26	39	41.75
3.49932	29	43.75	39.38
3.50241	22.38	43.69	47.38
3.5055	22.88	41.19	57.63
3.50859	28.94	37.81	70.06
3.51168	36.81	38.31	67.13
3.51476	42.81	41.31	60.25
3.51785	58.06	41.88	53.69
3.52094	65.06	39.56	44.38
3.52403	58.19	38.13	44.5
3.52712	49.94	43.13	46.13
3.5302	39.69	37.38	51.38
3.53329	33.56	33.19	50.38
3.53638	29.06	36.31	45
3.53947	32.19	28.19	42.44
3.54256	35.94	31.69	40.69
3.54564	42.13	36	38.94
3.54873	43.25	35.13	35.94
3.55182	52.75	32.44	38.88
3.55491	50.56	37.5	45.88
3.558	46.94	38.25	53.44
3.56108	44.13	38.25	61.88
3.56417	38	34.44	61.88
3.56726	34.06	36.25	59.13
3.57035	33.25	37	50.19
3.57344	30.38	31.88	42.13
3.57652	29.81	37.31	38.19
3.57961	29.06	38.44	37.81
3.5827	35.06	40.19	37.38
3.58579	37.69	44	43.31
3.58888	41.5	51.31	45.94
3.59196	35.81	44.94	51.38
3.59505	41.06	44.5	51.19
3.59814	45.81	42.88	63.19
3.60123	52.75	38.69	72.5
3.60432	64.38	36.88	79.56
3.6074	66.25	33.81	69.56
3.61049	52.56	36.94	60.31
3.61358	42.75	36.75	54.81
3.61667	39.81	38.5	50.25
3.61976	33.19	42.19	46.06
3.62284	30.88	40.5	41.94
3.62593	33.56	43.94	42.19
3.62902	33.38	45.75	45.56
3.63211	35.75	52.81	48.06
3.6352	36.88	55.44	50.81
3.63828	36.75	58.88	47.69
3.64137	35.63	54.63	46.5
3.64446	34.44	51.38	50.13
3.64755	38.88	47.5	57.63
3.65064	38.75	42.38	55
3.65372	41.31	44.44	50.81
3.65681	43.5	48	43.38
3.6599	55.06	51.88	41
3.66299	66.06	64.63	38.69
3.66608	81.44	84.31	32.38
3.66916	93.56	88.06	31.44
3.67225	90.94	86.94	34.88
3.67534	76.19	84.06	38.25
3.67843	58.06	74.19	40
3.68152	47.31	69.69	38
3.6846	32.63	59.19	31.81
3.68769	30.06	49.81	31.56
3.69078	34.13	44.06	26.88
3.69387	39.06	39.94	26.38
3.69696	39	38.94	26.25
3.70004	31.06	31.13	23.06
3.70313	22.5	23.81	20.25
3.70622	23.63	8.5	23.94
3.70931	26.19	12.81	29.25
3.7124	30.94	15.5	34.38
3.71548	27.81	19.63	35.75
3.71857	32.75	23	43.69
3.72166	31.88	26.88	53.25
3.72475	42.63	30.81	60.88
3.72784	51.13	34.63	62.56
3.73092	52.06	34.38	58.75
3.73401	51.25	38.81	55.06
3.7371	49.5	37.88	57.06
3.74019	50.38	42.5	62.56
3.74328	42.88	41.81	62.94
3.74636	41.94	37.06	66.19
3.74945	41.94	43.88	63.69
3.75254	41.5	40.25	61.69
3.75563	36.13	39.94	57.63
3.75872	34	40.88	54.63
3.7618	35.31	46.5	51.31
3.76489	38.56	49.69	52.31
3.76798	43.19	46.56	55.5
3.77107	44.69	46.25	64.06
3.77416	49.81	45.81	86.56
3.77724	52.81	42.25	109.44
3.78033	47.19	43	132.44
3.78342	55.88	38.44	150.5
3.78651	55.69	39.75	155.5
3.78959	57.38	35.56	147.5
3.79268	56.69	39	134.06
3.79577	54.69	34.69	119.38
3.79886	47.69	34.63	94
3.80195	40.69	34.5	80.56
3.80503	35.19	38.88	59.63
3.80812	35.56	40.94	52.13
3.81121	32.75	41.06	37.81
3.8143	37.38	36.88	42.06
3.81739	35.25	36.38	41.75
3.82047	37.31	36.69	46.31
3.82356	39.06	38.56	43.69
3.82665	43.06	35.44	46.94
3.82974	40.06	37.19	42.94
3.83283	35.94	37	40.13
3.83591	47.44	42	47.81
3.839	40.63	44.5	50.25
3.84209	42.5	45.88	56.06
3.84518	41	43.19	50.38
3.84827	39.94	43.13	53.63
3.85135	40.94	46.69	54.81
3.85444	44.19	48.31	54.19
3.85753	46.88	48.69	54.06
3.86062	44	53	63.25
3.86371	41.69	49.69	67.69
3.86679	37.5	46.13	67.31
3.86988	36.44	39.94	62.44
3.87297	41.25	38.56	56.31
3.87606	49.81	31.69	47.75
3.87915	55.75	29.25	45.19
3.88223	66.88	30.88	44.31
3.88532	73.44	36.31	46.88
3.88841	67.69	35.31	45
3.8915	58.19	35.81	48.94
3.89459	51.19	37.81	49.31
3.89767	47.56	38.38	46.44
3.90076	40.69	44.94	41.69
3.90385	39.31	41.44	43
3.90694	39.81	43.25	46.25
3.91003	38.94	43.63	42.56
3.91311	41.38	41.06	45.44
3.9162	33.38	38.94	50.38
3.91929	36.06	41.88	55.13
3.92238	36.75	49	57.44
3.92547	36.13	44	52.38
3.92855	28.94	46.94	47.5
3.93164	37.06	47.88	45.63
3.93473	36.88	46.44	41.94
3.93782	42	45.5	40.56
3.94091	42.13	46.31	42.19
3.94399	44.38	47.44	40.31
3.94708	41.5	42.56	48.88
3.95017	36.06	38.63	53.19
3.95326	40.63	40.69	53.75
3.95635	41.44	38.69	56.94
3.95943	47.25	37.06	51.75
3.96252	63.88	35.69	50.69
3.96561	80.88	32.75	48.06
3.9687	88.75	39.63	45.13
3.97179	80.69	37.25	45.56
3.97487	69.56	39.38	51.31
3.97796	48.31	42.5	47.38
3.98105	52.44	40	51.25
3.98414	49.25	39.44	51.69
3.98723	47.69	41.31	46.19
3.99031	49.25	40.38	46.69
3.9934	45.13	38.13	44.75
3.99649	47.19	37.44	45.56
3.99958	43.13	36.69	46.06
4.00267	46	39.38	49.19
4.00575	42.38	40.63	44.69
4.00884	38.56	42.38	40
4.01193	36.25	37.81	40.06
4.01502	36.69	43.63	41.81
4.01811	38	39.69	37.38
4.02119	41.31	41.19	40.13
4.02428	41.19	42.81	38.69
4.02737	42.5	42.19	35.5
4.03046	42	37.94	38.19
4.03355	49.44	45.38	45.44
4.03663	55.25	44.94	55
4.03972	52.31	49.69	62.88
4.04281	50.56	45.75	65.5
4.0459	44.31	41.25	69.69
4.04899	43.25	42.25	67.81
4.05207	47.19	39.94	71.69
4.05516	44.81	39.31	69.88
4.05825	42.25	34.75	67.94
4.06134	44.81	36.81	68.06
4.06443	40.81	36.5	66.19
4.06751	39.94	35	68.88
4.0706	40.13	36	67.06
4.07369	46.56	42.31	64.38
4.07678	46.38	40.44	65.25
4.07987	50.63	43.88	67.88
4.08295	48.56	49.63	60.56
4.08604	47.13	47.25	60.13
4.08913	46.88	45.56	61.5
4.09222	44.13	40.81	57.44
4.09531	42.69	42.06	56.06
4.09839	46.88	42.44	56.69
4.10148	49.44	34.31	56.44
4.10457	52.19	37.13	52.94
4.10766	67.63	35.88	55.69
4.11075	58.13	33.63	58.19
4.11383	51.19	38.75	57.38
4.11692	46.88	35.5	52.56
4.12001	43.94	36.75	53.56
4.1231	46.63	36.31	50.69
4.12619	52.25	42.81	52
4.12927	55.94	38.19	56.44
4.13236	49.06	40.25	53.56
4.13545	43.19	42.38	51.75
4.13854	47.81	46	59.5
4.14163	48.88	47	58
4.14471	49	46.88	68.88
4.1478	46.69	41.25	83.06
4.15089	42.94	40.13	98.31
4.15398	39	39.5	108.06
4.15707	42.06	40	109.13
4.16015	44.44	40.38	98.44
4.16324	38.75	41.19	84.19
4.16633	40	47.63	70.94
4.16942	40.94	45.06	64.38
4.17251	41.06	48.25	67.44
4.17559	40.06	47	59.56
4.17868	42.31	43.63	61.38
4.18177	42.56	42.06	63.13
4.18486	38.25	41.13	65.56
4.18795	44.69	41	64.88
4.19103	44.19	44.75	63.06
4.19412	46.81	43.69	62.44
4.19721	47.38	41.56	62.25
4.2003	48.38	40.75	55.63
4.20339	48.88	38.13	53.38
4.20647	46.44	36.75	47.81
4.20956	48.44	36.25	47.94
4.21265	54.38	38.13	50
4.21574	76.63	37.81	50.81
4.21883	84.19	40.5	59.25
4.22191	88.75	42.13	58.38
4.225	76.56	37.81	56.5
4.22809	65.06	40	54.69
4.23118	54.69	39.75	51.44
4.23427	48.13	41.31	46.38
4.23735	42.44	39.19	47.88
4.24044	49.31	42.44	48.63
4.24353	45.13	43.19	55.69
4.24662	48.25	48.31	53.75
4.24971	46.44	44.25	57.88
4.25279	46.81	43.13	55.63
4.25588	43.44	47.69	59.63
4.25897	44	45.38	59.06
4.26206	40.06	47.44	56.75
4.26515	42.63	47.63	62.63
4.26823	39.38	48.13	59.31
4.27132	40.56	41.75	62.19
4.27441	45.81	45.06	56.63
4.2775	41.13	45	48.56
4.28059	45.19	42.56	47.94
4.28367	43.44	50.44	49.44
4.28676	45.25	53.69	45.5
4.28985	44.88	51.38	47.19
4.29294	42.31	52.63	48.31
4.29603	37.38	52.56	47.56
4.29911	37.06	48.88	39.75
4.3022	37.31	47.38	41.44
4.30529	40.13	46.5	38.25
4.30838	52.5	52	43.5
4.31147	59.69	51.75	43.56
4.31455	55.69	53.75	44.38
4.31764	49.44	49.81	47.19
4.32073	46.5	47	46.25
4.32382	40.13	44.38	53.63
4.32691	36.5	42.81	55.31
4.32999	34.31	43.19	51.44
4.33308	33.75	40.75	51.13
4.33617	36.94	40.81	53.88
4.33926	37.31	36.88	51.06
4.34234	36.19	36.19	52.69
4.34543	36.63	35.63	47.5
4.34852	38.69	38.25	49.81
4.35161	39.44	37.19	48.38
4.3547	42.13	38.38	48.13
4.35778	33.75	34.88	52.25
4.36087	44.69	34.06	53
4.36396	37.88	36.06	52.81
4.36705	46	36.44	56.06
4.37014	45.31	36.31	48.88
4.37322	45.94	37.06	52.19
4.37631	48.94	39.63	46.19
4.3794	42.44	39	45.63
4.38249	40.06	43.88	48.25
4.38558	39.94	45.13	50.69
4.38866	42.25	42.44	53.13
4.39175	36.25	40.5	54.81
4.39484	37.5	39.5	61.06
4.39793	40.94	39.06	65.69
4.40102	38.44	38.94	66.56
4.4041	41	37.88	63.13
4.40719	42.56	39.25	57.94
4.41028	54.13	43	58.56
4.41337	55.75	42.56	55.88
4.41646	52.06	44.94	49.56
4.41954	49.38	40.38	53.25
4.42263	50	45.25	57.38
4.42572	46.81	49.19	57.5
4.42881	51.25	47.5	58.31
4.4319	56.13	48.88	49.75
4.43498	60.31	46.5	46.19
4.43807	54.38	47.25	49.75
4.44116	50.19	41.75	50.5
4.44425	42.25	36.25	49.75
4.44734	38.06	37.94	51.19
4.45042	45.88	38.5	47.56
4.45351	42.75	37.06	42.56
4.4566	46.38	34.5	41.5
4.45969	53.63	37.69	43.88
4.46278	61.69	32.88	48.31
4.46586	65.44	40.38	54.44
4.46895	59.38	41.69	58.44
4.47204	52.63	41.38	66
4.47513	42.31	44.44	60.25
4.47822	38.31	42.63	54.25
4.4813	40.69	40.63	53.75
4.48439	38.19	45.13	51.81
4.48748	42.88	42.25	55.38
4.49057	43.5	39.88	51.94
4.49366	46.19	40.81	49.5
4.49674	52.13	36.19	50.31
4.49983	65.31	38	51.69
4.50292	91.38	34.44	57.56
4.50601	98.31	33.44	63.88
4.5091	93.5	33.13	72.63
4.51218	80.38	34.94	72.94
4.51527	72.56	39.13	68.13
4.51836	59.13	34.56	59.25
4.52145	57.44	36.06	53.5
4.52454	51.63	35.13	57.25
4.52762	44.31	39.38	55.44
4.53071	41.06	41	58.44
4.5338	40.81	44.5	60.81
4.53689	41.63	43.31	59.31
4.53998	40.31	44.69	59.88
4.54306	41.19	41.5	61.31
4.54615	39.88	47.31	54.13
4.54924	39.63	39.81	49.75
4.55233	41.88	39.5	50.69
4.55542	43.81	40.88	51
4.5585	40.56	39.13	57.69
4.56159	37.81	41.44	53.75
4.56468	39.69	44.63	58.06
4.56777	38.81	43.13	50.94
4.57086	42.13	44.75	48.69
4.57394	52.25	44.25	47.81
4.57703	54.5	41.44	52.31
4.58012	62.06	41.13	60.75
4.58321	56.94	45.94	64.94
4.5863	52.56	43.75	81.69
4.58938	48	43.94	86.63
4.59247	48.31	47.19	96.19
4.59556	50.13	48.19	86.5
4.59865	47.44	45.81	85
4.60174	47.19	42.56	79.31
4.60482	45.94	40.38	78.19
4.60791	51.19	39.44	79.56
4.611	55	38.56	77.94
4.6139	56.31	41.88	75.19
4.61679	53.31	44.44	61.94
4.61969	44.69	45.75	56.75
4.62259	46.81	46.88	49.25
4.62548	44.63	45.06	50.31
4.62838	42.75	45.38	50.69
4.63128	40.19	41.06	49.38
4.63417	45.25	45.06	55.19
4.63707	48.25	40.88	54.13
4.63997	55.25	37.94	64.44
4.64286	52	34.31	69.94
4.64576	50.63	36.69	71.81
4.64866	53.13	36.5	70.44
4.65155	47.75	37.25	61.75
4.65445	47.38	38.94	58.75
4.65735	50.69	41.81	53.63
4.66024	50.63	42.75	57.88
4.66314	51.69	40.88	62.63
4.66604	65.56	41.06	65.31
4.66893	67.06	40.81	68.69
4.67183	89.69	44.94	74.5
4.67473	93.5	43.38	76.69
4.67762	90.25	39.13	71.56
4.68052	84.69	39.44	73.44
4.68342	74.25	39.31	74.13
4.68631	71.06	41.63	71.06
4.68921	71.25	42.25	72.19
4.69211	63.19	40.94	75.44
4.695	66.38	43.13	77.75
4.6979	58.94	42.88	71.75
4.7008	56.81	41.81	74.81
4.70369	52.81	41.94	79.06
4.70659	53.56	42.81	74.88
4.70949	53.38	43.44	77.56
4.71238	51.5	41.5	78.44
4.71528	54.88	45.88	81
4.71818	47.38	42.75	83.81
4.72107	49.13	46.75	76.5
4.72397	50.38	46.5	69.13
4.72687	46.31	48.25	69.25
4.72976	49.63	48.19	69.06
4.73266	50.19	48.94	72.81
4.73556	50.38	50.75	73.31
4.73845	54.25	54.5	83.5
4.74135	55	50.88	82.31
4.74425	53.88	49.13	84.31
4.74714	47.06	38.19	80.63
4.75004	37.13	32.88	63.81
4.75294	23.63	18.25	42.5
4.75583	28.13	24.25	91.94
4.75873	39.44	27.88	118.94
4.76163	46.75	31.38	133.06
4.76452	52.56	34.94	131.25
4.76742	65.44	35.44	108.06
4.77031	64.75	38.38	94.63
4.77321	63.88	42.31	84
4.77611	52.5	42.75	78.31
4.779	48.44	43	92.75
4.7819	45.38	38.81	101
4.7848	42.38	39.63	113.31
4.78769	44.06	38.31	116.56
4.79059	46.81	43.5	113.63
4.79349	47.75	41.38	97.63
4.79638	48.94	48.81	85.81
4.79928	54.06	45.31	80.75
4.80218	55.19	50.5	85.13
4.80507	54.38	48.06	87.5
4.80797	58.94	46.88	90
4.81087	75.94	43.5	90.38
4.81376	111.25	45.19	90.69
4.81666	145.69	46.81	87.44
4.81956	158	45.25	75.13
4.82245	161.13	45.25	70.75
4.82535	156.44	45.63	77.88
4.82825	134.06	51.06	85.38
4.83114	96.13	52.94	89.56
4.83404	74.12	49.88	86.25
4.83694	64.13	45.44	73.75
4.83983	61.25	48	63.13
4.84273	54.88	43.25	63.94
4.84563	53.38	45.13	61.44
4.84852	48.88	47.19	63.63
4.85142	45	48.63	55
4.85412	40.31	45.81	44.63
4.85677	40.56	44.81	42.13
4.85942	53.63	44.63	42.25
4.86207	54.81	46.81	36.38
4.86473	60.75	51.44	36.81
4.86738	66.75	49.25	38.38
4.87003	72.88	50.19	39
4.87268	72.63	51.38	48.56
4.87533	68.19	46.5	53
4.87798	61.56	45.69	64.63
4.88063	51.19	42.63	69.31
4.88328	48.56	39.5	76.31
4.88593	40.63	40.69	91.88
4.88859	42.56	41.38	122.88
4.89124	37.94	43	161.81
4.89389	34.81	47.69	165.56
4.89654	38.13	49.44	147.94
4.89919	41.06	48.38	111.13
4.90184	40.75	48.25	77.06
4.90449	41.25	40.06	59.13
4.90714	47.19	41.5	56.19
4.90979	46.06	44.38	57.06
4.91245	47.31	41.13	61.63
4.9151	45.56	39.75	65.94
4.91775	46.44	40.19	72.44
4.9204	44.38	40	78.88
4.92305	50.06	40.5	94.75
4.9257	50.31	38.19	96
4.92835	51.25	41.44	92.56
4.931	48.13	41.38	77.19
4.93365	49.25	39.56	69.19
4.93631	48.56	41.88	71.81
4.93896	48.69	39.63	73.63
4.94161	49.63	40.06	78
4.94426	52.88	40.5	76.44
4.94691	48.25	43.94	70.75
4.94956	56.94	51.5	76.44
4.95221	51.75	49.31	83.06
4.95486	51.5	52.19	85.75
4.95751	54.81	58.56	93.31
4.96017	49.5	55.38	93
4.96282	51.06	50.63	91.69
4.96547	46.94	45.31	77.69
4.96812	48.63	44.25	65.63
4.97077	43.19	44.63	56.88
4.97342	49.44	42.69	50.75
4.97607	50.75	42.69	52.56
4.97872	55.38	41.13	54.63
4.98137	49.69	42.69	59.19
4.98403	48.19	39.56	57.31
4.98668	51.75	37.25	52.06
4.98933	46.44	37.81	52.25
4.99198	51.06	42.88	52.06
4.99463	45.5	42.13	53.38
4.99728	41.63	44.69	53
4.99993	44.69	44.19	52.63
5.00258	51.38	51.94	59.44
5.00523	64.81	48.56	61.94
5.00789	103.88	50.31	73.38
5.01054	146	45.38	60.38
5.01319	158.25	38.94	54.56
5.01584	129.38	36.31	54.19
5.01849	88.63	35	60.31
5.02114	66.31	33.25	64.75
5.02379	55.56	36.88	81.44
5.02644	45.56	38.5	97.63
5.02909	41.63	39.81	95.75
5.03175	42	39.19	86.25
5.0344	38.56	37.44	77.56
5.03705	39.63	41.5	74.38
5.0397	42.5	36.25	69.94
5.04235	42.75	37.19	65.69
5.045	42.63	40.75	61.31
5.04765	44.69	49.75	54.81
5.0503	46.44	48.56	51.44
5.05295	45.25	46.13	50.81
5.05561	48.13	43.94	54.63
5.05826	49.94	41.69	57.94
5.06091	44	46.94	60.63
5.06356	47.56	41.13	58.13
5.06621	44.06	41.44	61.88
5.06886	46	42.88	59.44
5.07151	47.25	37.38	59.81
5.07416	45.38	38.94	66.75
5.07681	44.13	42.5	69.5
5.07947	44.38	44.31	66.13
5.08212	45.19	44.31	64.5
5.08477	48	43.63	63.38
5.08742	44.31	43.5	60.31
5.09007	41.44	41	59.81
5.09272	46.69	43.69	56.88
5.09537	42.88	44.44	53.25
5.09802	43.19	41.13	61.63
5.10067	46.56	45.25	63.31
5.10333	43.69	40.69	61.25
5.10598	38.25	42.31	69.5
5.10863	35.38	42	78.19
5.11128	40.44	50.19	81.63
5.11393	44.88	48.56	88.5
5.11658	36.75	45.56	86.38
5.11923	43.81	56.56	79.13
5.12188	50.25	54.88	79
5.12453	51.38	53.81	76
5.12719	52	50.81	74.75
5.12984	57.25	51.88	88.19
5.13249	51.56	45.63	94.5
5.13514	53.38	45	98.63
5.13779	58.44	50.56	94.88
5.14044	51.31	54	90.5
5.14309	51.38	55.19	81.38
5.14574	56.06	48.25	85.56
5.14839	56.5	48.94	90.13
5.15105	56.44	44.69	93.44
5.1537	64.31	44.31	101.69
5.15635	64.13	43.38	100.13
5.159	62.44	48.44	119.5
5.16165	66.44	45.69	144.81
5.1643	70.94	44.69	175.56
5.16695	74.44	41.69	174.38
5.1696	79.38	44.69	165.56
5.17225	73.06	46.63	129.94
5.17491	65.13	53.63	93.88
5.17756	67.75	45.63	71.56
5.18021	61.44	45.75	62.13
5.18286	52.25	42.38	49.56
5.18551	46.81	41	50
5.18816	43.5	41.69	49.19
5.19081	42.44	45.06	54.56
5.19346	44.06	43.44	57.5
5.19611	47.5	43.25	65.19
5.19877	50.25	45.25	68.19
5.20142	52.44	45.94	75.13
5.20407	57	44.06	90.25
5.20672	59.5	44.69	109.31
5.20937	56	43.31	117.5
5.21202	68.06	44.75	113.06
5.21467	69.38	45.06	108.75
5.21732	73.56	44.38	93.88
5.21997	68.13	44.25	92.25
5.22263	57.5	48.44	87.94
5.22528	48.19	49.56	85.25
5.22793	46.19	42.19	82.19
5.23058	40.25	41.25	70.63
5.23323	41.75	38.31	63.19
5.23588	43.63	41.13	59.06
5.23853	43.88	39	48.5
5.24118	47.63	37.25	52.38
5.24383	40.19	37	44.69
5.24649	40.69	34.13	43.75
5.24914	41.94	36.19	48.56
5.25179	43.25	39.88	52
5.25444	45.06	41.19	51.69
5.25709	45.25	35.19	50.19
5.25974	43.38	37.13	50.19
5.26239	45.38	38.19	54
5.26504	39.5	33.69	50.13
5.26769	41.56	38.88	53.13
5.27035	49.38	36.56	55.69
5.273	40.06	37.88	54.31
5.27565	43.75	36.25	53.5
5.2783	42.06	38.31	52.31
5.28095	45.75	34.31	51.25
5.2836	43.25	32.88	52.88
5.28625	40.63	36.25	51.06
5.2889	43.38	38.88	48.25
5.29155	38.75	36.56	44
5.29421	36.88	38.94	45.44
5.29686	39.25	43.56	47
5.29951	37.31	48.25	45.56
5.30216	40.88	49.06	45.31
5.30481	36	50.19	39.44
5.30746	43.88	48.94	45.5
5.31011	39.06	43.31	48.5
5.31276	35.44	36.06	48.19
5.31541	38.63	36.75	54.88
5.31807	43.56	38	57.38
5.32072	42.13	40	55.94
5.32337	38.19	39.94	60.38
5.32602	44.63	43.56	58.81
5.32867	40.88	44.69	64.81
5.33132	44	40.31	63.56
5.33397	45.63	41.31	65.75
5.33662	43.63	43.5	67.56
5.33927	47.63	42.63	64.44
5.34193	48.06	44.38	65.69
5.34458	57.13	40.13	66.06
5.34723	57.38	39.19	69
5.34988	61.63	38.81	69.63
5.35253	69	36.69	59.38
5.35518	77.69	39.69	62.06
5.35783	63.81	45.13	52.38
5.36048	52.31	41.94	61.19
5.36313	47.38	41.44	53.94
5.36579	47.06	41.25	63.31
5.36844	47.31	42.25	65.5
5.37109	45.56	42.63	68.19
5.37374	47.13	46.13	78.5
5.37639	52.81	46.81	88.81
5.37904	53.44	48.13	113.13
5.38169	53.56	52	117.38
5.38434	48.69	45.38	127.06
5.38699	45.13	46.13	125.5
5.38965	53.63	45.25	124.63
5.3923	56.38	44.69	100.31
5.39495	67.56	47.44	95.94
5.3976	68.5	47.13	87.44
5.40025	62.06	44.75	96.19
5.4029	51.44	43.56	105.69
5.40555	55.63	47.56	108.06
5.4082	59.38	51.56	110.69
5.41085	58.38	52.5	108.5
5.41351	64.56	48.75	111.63
5.41616	63.25	46.31	108.19
5.41881	58.63	47.94	110.88
5.42146	53.69	45.56	114.69
5.42411	51.19	43.81	120.81
5.42676	35.44	41.63	121.5
5.42941	41.19	45.94	118.5
5.43206	39.5	45.81	104.88
5.43471	42.94	43	101
5.43737	39.5	34.44	98.44
5.44002	43.5	36.56	102.75
5.44267	37.63	32.75	95.81
5.44532	41.25	35.63	92.13
5.44797	39.88	34.38	83.88
5.45062	31.31	32.94	66.06
5.45327	29	27.81	52
5.45592	22.44	25.38	41.25
5.45857	26	12.25	26
5.46123	35.56	15.5	33.06
5.46388	38.56	23.81	38.75
5.46653	44.19	32.5	52.38
5.46918	51	39.56	59.94
5.47183	52.5	39.69	72.81
5.47448	54.13	42.81	76.13
5.47713	53.56	44.5	79
5.47978	59.63	40.63	80.25
5.48243	58.38	45.19	77.38
5.48509	59.44	45.94	85.81
[truncated: 12,203 more rows]

## Sheet: XRFShort+Long
XRF dust data with turbidites removed as plotted in Figure 8
Depth (cm)	Year BP	Fraction Dust		Year BP2	Weighted Median	1Sigma	2Sigma
-0.00236133	-64.0486	0.52633		-52.8141	0.687233	0.833273	0.975746
0.0776643	-62.5295	0.512715		-38.4422	0.644107	0.776283	1.06123
0.15769	-61.0128	0.614533		-24.0704	0.686208	0.804778	0.933004
0.237716	-59.495	0.693824		-9.69849	0.77189	0.947251	1.16096
0.317741	-57.9771	0.717382		4.67337	0.739842	0.890262	1.16096
0.397767	-56.4536	0.769049		19.0452	0.608182	0.747789	0.876015
0.477793	-54.9331	0.66416		33.4171	0.517687	0.63381	0.762036
0.557818	-53.4125	0.666981		47.7889	0.706158	0.890262	1.06123
0.637844	-51.8955	0.806823		62.1608	0.73019	0.947251	1.16096
0.71787	-50.3706	0.750386		76.5327	0.471776	0.63381	0.819025
0.797895	-48.8402	0.73934		90.9045	0.461481	0.576821	0.705047
0.877921	-47.3136	0.45365		105.276	0.499592	0.619563	0.747789
0.957947	-45.7891	0.690481		119.648	0.53576	0.662305	0.804778
1.02636	-44.4917	0.925072		134.02	0.559734	0.690799	0.819025
1.08191	-43.4355	0.935098		148.392	0.560835	0.690799	0.833273
1.13747	-42.3775	0.676311		162.764	0.556852	0.690799	0.833273
1.19302	-41.3191	0.525059		177.136	0.54948	0.690799	0.819025
1.24858	-40.2609	0.605285		191.508	0.543481	0.676552	0.833273
1.30413	-39.2061	0.553417		205.879	0.537438	0.676552	0.819025
1.35968	-38.1493	0.603038		220.251	0.528879	0.676552	0.819025
1.41524	-37.0875	0.594558		234.623	0.521496	0.662305	0.819025
1.47079	-36.0275	0.530718		248.995	0.515169	0.648057	0.804778
1.52634	-34.9689	0.658722		263.367	0.511536	0.648057	0.804778
1.5819	-33.9103	0.611687		277.739	0.50794	0.648057	0.804778
1.63745	-32.8645	0.609647		292.111	0.510605	0.648057	0.804778
1.693	-31.8073	0.621379		306.482	0.516154	0.662305	0.804778
1.74856	-30.7519	0.672086		320.854	0.51773	0.648057	0.790531
1.80411	-29.6963	0.691212		335.226	0.520848	0.648057	0.804778
1.85967	-28.6406	0.725389		349.598	0.521567	0.662305	0.833273
1.91522	-27.5811	0.796124		363.97	0.522143	0.662305	0.84752
1.97077	-26.5229	0.607618		378.342	0.525408	0.662305	0.84752
2.01872	-25.6133	0.678209		392.714	0.523283	0.662305	0.84752
2.05821	-24.8605	0.704952		407.085	0.525604	0.662305	0.861767
2.09771	-24.1094	0.701365		421.457	0.521964	0.662305	0.84752
2.1372	-23.3591	0.697407		435.829	0.521059	0.662305	0.84752
2.1767	-22.6077	0.667479		450.201	0.521399	0.648057	0.861767
2.21619	-21.8555	0.690052		464.573	0.517534	0.648057	0.833273
2.25569	-21.1054	0.705003		478.945	0.513222	0.648057	0.819025
2.29519	-20.3534	0.669027		493.317	0.515313	0.648057	0.819025
2.33468	-19.6007	0.733759		507.688	0.513325	0.63381	0.790531
2.37418	-18.8424	0.631253		522.06	0.517844	0.648057	0.790531
2.41367	-18.0867	0.699778		536.432	0.521705	0.648057	0.790531
2.45317	-17.3294	0.712035		550.804	0.52401	0.648057	0.790531
2.49266	-16.5756	0.73792		565.176	0.533546	0.662305	0.804778
2.53216	-15.8225	0.733565		579.548	0.543388	0.662305	0.804778
2.57165	-15.0695	0.772754		593.92	0.549167	0.676552	0.819025
2.61115	-14.3175	0.852986		608.291	0.553232	0.676552	0.819025
2.65065	-13.5683	0.750765		622.663	0.562289	0.690799	0.833273
2.69014	-12.8188	0.985151		637.035	0.566945	0.690799	0.84752
2.72964	-12.0691	0.867236		651.407	0.573745	0.705047	0.861767
2.76913	-11.3201	0.679859		665.779	0.576189	0.705047	0.861767
2.80863	-10.5701	0.689589		680.151	0.576905	0.705047	0.861767
2.84812	-9.82024	0.822149		694.523	0.581536	0.719294	0.876015
2.88762	-9.06692	0.83965		708.894	0.585408	0.719294	0.890262
2.92711	-8.31533	0.830563		723.266	0.590417	0.733541	0.904509
2.96661	-7.57091	0.803923		737.638	0.588602	0.747789	0.918757
3.00788	-6.78047	0.723174		752.01	0.58662	0.747789	0.918757
3.05886	-5.81093	0.68054		766.382	0.584766	0.747789	0.918757
3.10984	-4.83917	0.844155		780.754	0.582298	0.747789	0.918757
3.16082	-3.87073	0.679291		795.126	0.580884	0.733541	0.918757
3.2118	-2.9023	0.700543		809.497	0.579027	0.733541	0.918757
3.26278	-1.93774	0.748074		823.869	0.579756	0.733541	0.918757
3.31376	-0.96572	0.732275		838.241	0.579878	0.733541	0.904509
3.36474	0.00511209	0.715638		852.613	0.581359	0.733541	0.904509
3.41572	0.974092	0.715184		866.985	0.582474	0.733541	0.904509
3.4667	1.94824	0.725039		881.357	0.581573	0.733541	0.904509
3.51768	2.91621	0.717574		895.729	0.581456	0.733541	0.904509
3.56866	3.88788	0.741925		910.101	0.582347	0.733541	0.904509
3.61964	4.85591	0.800328		924.472	0.583305	0.733541	0.904509
3.67062	5.81915	0.914306		938.844	0.587497	0.733541	0.904509
3.7216	6.79062	0.664983		953.216	0.59247	0.747789	0.918757
3.77258	7.76739	0.807727		967.588	0.590507	0.747789	0.918757
3.82356	8.72768	0.739663		981.96	0.586326	0.733541	0.904509
3.87454	9.69368	0.767821		996.332	0.584384	0.733541	0.904509
3.92552	10.6614	0.699509		1010.7	0.587992	0.733541	0.904509
3.9765	11.6328	0.734897		1025.08	0.580231	0.733541	0.904509
4.037	12.7804	0.660602		1039.45	0.579099	0.733541	0.904509
4.10564	14.0874	0.585322		1053.82	0.574201	0.733541	0.904509
4.17429	15.3945	0.634592		1068.19	0.570729	0.719294	0.890262
4.24293	16.7026	0.698535		1082.56	0.566739	0.719294	0.890262
4.31158	18.0097	0.714015		1096.93	0.574901	0.733541	0.904509
4.38022	19.3171	0.696032		1111.31	0.573443	0.733541	0.890262
4.44887	20.6209	0.624387		1125.68	0.567927	0.719294	0.890262
4.51751	21.9257	0.605409		1140.05	0.573178	0.719294	0.890262
4.58616	23.2306	0.529162		1154.42	0.567244	0.719294	0.890262
4.6548	24.5416	0.536179		1168.79	0.569555	0.733541	0.904509
4.72345	25.8422	0.353008		1183.17	0.578291	0.733541	0.933004
4.79209	27.1497	0.535563		1197.54	0.58593	0.747789	0.947251
4.86074	28.4539	0.544992		1211.91	0.587199	0.747789	0.947251
4.92938	29.7606	0.539535		1226.28	0.59001	0.747789	0.947251
4.99803	31.0659	0.588416		1240.65	0.589735	0.747789	0.947251
5.07877	32.3354	0.501865		1255.03	0.58095	0.747789	0.947251
5.15987	33.5369	0.529715		1269.4	0.57815	0.747789	0.947251
5.24097	34.7634	0.579643		1283.77	0.572745	0.747789	0.947251
5.32207	35.9686	0.440872		1298.14	0.562108	0.733541	0.933004
5.40317	37.1582	0.412795		1312.51	0.54443	0.705047	0.904509
5.48427	38.3755	0.618462		1326.88	0.529227	0.690799	0.876015
5.56537	39.5871	0.549217		1341.26	0.505399	0.662305	0.833273
5.64647	40.8005	0.509501		1355.63	0.499022	0.648057	0.819025
5.72757	41.9947	0.540572		1370	0.497165	0.648057	0.819025
5.80867	43.1874	0.635758		1384.37	0.499901	0.648057	0.819025
5.88977	44.3956	0.592051		1398.74	0.501923	0.648057	0.819025
5.97088	45.5908	0.793941		1413.12	0.505408	0.648057	0.819025
6.03732	46.5974	0.755383		1427.49	0.509441	0.648057	0.819025
6.09556	47.472	0.698386		1441.86	0.511395	0.648057	0.819025
6.15379	48.3188	0.750286		1456.23	0.511188	0.648057	0.819025
6.21203	49.1876	0.828893		1470.6	0.515496	0.662305	0.819025
6.27026	50.0514	0.927707		1484.97	0.515153	0.662305	0.819025
6.3285	50.9073	0.840101		1499.35	0.515621	0.662305	0.819025
6.38674	51.7668	0.801779		1513.72	0.518882	0.662305	0.819025
6.44497	52.6125	0.73229		1528.09	0.521445	0.662305	0.819025
6.50321	53.4816	0.433488		1542.46	0.521611	0.662305	0.819025
6.56144	54.3533	0.687466		1556.83	0.523467	0.662305	0.833273
6.61968	55.2066	0.766308		1571.21	0.526152	0.662305	0.833273
6.67791	56.085	0.641718		1585.58	0.531217	0.676552	0.84752
6.73615	56.9522	0.820574		1599.95	0.529006	0.676552	0.833273
6.79439	57.8255	0.74514		1614.32	0.525219	0.662305	0.833273
6.85262	58.6944	0.91394		1628.69	0.524279	0.662305	0.833273
6.91086	59.5494	0.893007		1643.07	0.522836	0.662305	0.833273
6.96909	60.4374	0.979287		1657.44	0.523495	0.662305	0.833273
7.03035	61.3384	0.856099		1671.81	0.516488	0.662305	0.819025
7.09501	62.2902	0.596029		1686.18	0.508152	0.648057	0.804778
7.15968	63.2488	0.866331		1700.55	0.508383	0.648057	0.819025
7.22435	64.2167	0.89643		1714.92	0.507018	0.648057	0.804778
7.28902	65.1966	0.609876		1729.3	0.508162	0.662305	0.804778
7.35368	66.1488	0.742812		1743.67	0.510702	0.662305	0.804778
7.41835	67.0871	0.6822		1758.04	0.508409	0.648057	0.804778
7.48302	68.0461	0.587733		1772.41	0.510352	0.662305	0.804778
7.54769	69.0083	0.602395		1786.78	0.516332	0.662305	0.804778
7.61235	69.9409	0.50919		1801.16	0.522871	0.662305	0.804778
7.67702	70.9203	0.306481		1815.53	0.533107	0.676552	0.819025
7.74169	71.8819	0.280102		1829.9	0.536276	0.676552	0.819025
7.80635	72.8559	0.49768		1844.27	0.540115	0.676552	0.819025
7.87102	73.8281	0.494213		1858.64	0.543246	0.676552	0.819025
7.93569	74.773	0.45805		1873.02	0.539929	0.662305	0.804778
8.00018	75.7394	0.321932		1887.39	0.537732	0.662305	0.804778
8.03196	76.2199	0.184515		1901.76	0.538318	0.662305	0.804778
8.06374	76.6891	0.368803		1916.13	0.535401	0.662305	0.790531
8.09552	77.1582	0.583204		1930.5	0.530345	0.648057	0.790531
8.1273	77.6301	0.613844		1944.87	0.526383	0.648057	0.790531
8.15908	78.0965	0.709483		1959.25	0.524631	0.648057	0.776283
8.19087	78.5682	0.6297		1973.62	0.524178	0.648057	0.790531
8.22265	79.0529	0.4599		1987.99	0.525863	0.648057	0.790531
8.25443	79.5283	0.495133		2002.36	0.522973	0.648057	0.790531
8.28621	79.9898	0.503879		2016.73	0.524053	0.662305	0.790531
8.31799	80.4636	0.525737		2031.11	0.520499	0.662305	0.804778
8.34977	80.9331	0.505018		2045.48	0.520181	0.662305	0.804778
8.38156	81.4108	0.61147		2059.85	0.515894	0.662305	0.804778
8.41334	81.8943	0.47053		2074.22	0.513104	0.662305	0.804778
8.44512	82.369	0.536913		2088.59	0.503951	0.648057	0.804778
8.4769	82.8422	0.514569		2102.96	0.508608	0.648057	0.804778
8.50868	83.3162	0.500477		2117.34	0.506964	0.648057	0.804778
8.54046	83.7891	0.376926		2131.71	0.510667	0.662305	0.819025
8.57225	84.2603	0.449472		2146.08	0.515098	0.662305	0.819025
8.60403	84.7286	0.360787		2160.45	0.518764	0.662305	0.819025
8.63581	85.2019	0.333423		2174.82	0.522626	0.676552	0.833273
8.66759	85.6845	0.356588		2189.2	0.531814	0.676552	0.833273
8.69937	86.1648	0.414732		2203.57	0.533961	0.676552	0.833273
8.73115	86.6384	0.53149		2217.94	0.540789	0.676552	0.84752
8.76294	87.1059	0.530594		2232.31	0.541313	0.676552	0.833273
8.79472	87.5788	0.546674		2246.68	0.542537	0.676552	0.833273
8.8265	88.0532	0.420221		2261.06	0.545625	0.676552	0.833273
8.85828	88.5275	0.274666		2275.43	0.544671	0.676552	0.833273
8.89006	88.9967	0.446238		2289.8	0.544136	0.676552	0.833273
8.92184	89.4726	0.458861		2304.17	0.545281	0.676552	0.833273
8.95363	89.9484	0.456938		2318.54	0.545407	0.676552	0.833273
8.98541	90.4183	0.423881		2332.91	0.54477	0.676552	0.833273
9.0309	91.0954	0.57405		2347.29	0.54218	0.676552	0.833273
9.08804	91.945	0.562616		2361.66	0.542311	0.676552	0.833273
9.14517	92.7989	0.513329		2376.03	0.545007	0.690799	0.84752
9.2023	93.6467	0.549708		2390.4	0.540555	0.676552	0.84752
9.25944	94.4895	0.501027		2404.77	0.540677	0.676552	0.84752
9.31657	95.3415	0.487848		2419.15	0.542269	0.676552	0.84752
9.3737	96.1714	0.540901		2433.52	0.545601	0.690799	0.84752
9.43084	97.0047	0.463121		2447.89	0.544786	0.690799	0.84752
9.48797	97.8514	0.398842		2462.26	0.547714	0.690799	0.861767
9.5451	98.7054	0.408102		2476.63	0.550577	0.705047	0.861767
9.60224	99.5593	0.45984		2491.01	0.547032	0.690799	0.861767
9.65937	100.414	0.40687		2505.38	0.5492	0.690799	0.861767
9.71651	101.259	0.465615		2519.75	0.552699	0.705047	0.876015
9.77364	102.099	0.414353		2534.12	0.553701	0.705047	0.861767
9.83077	102.948	0.516763		2548.49	0.551496	0.705047	0.861767
9.88791	103.804	0.571574		2562.86	0.548797	0.690799	0.861767
9.94504	104.663	0.501854		2577.24	0.549163	0.690799	0.861767
10.0022	105.511	0.625067		2591.61	0.551195	0.690799	0.861767
10.0593	106.483	0.591744		2605.98	0.549841	0.690799	0.861767
10.1164	107.727	0.469426		2620.35	0.553266	0.705047	0.861767
10.1736	108.788	0.476618		2634.72	0.550488	0.690799	0.861767
10.2307	110.021	0.555945		2649.1	0.547836	0.690799	0.861767
10.2878	111.109	0.539099		2663.47	0.549515	0.690799	0.861767
10.345	112.324	0.469053		2677.84	0.550079	0.690799	0.861767
10.4021	113.368	0.541977		2692.21	0.547644	0.690799	0.861767
10.4592	114.539	0.490945		2706.58	0.551591	0.690799	0.861767
10.5164	115.673	0.37337		2720.95	0.551006	0.690799	0.861767
10.5735	116.741	0.391317		2735.33	0.552941	0.690799	0.861767
10.6306	117.661	0.500498		2749.7	0.550698	0.690799	0.861767
10.6878	118.866	0.544604		2764.07	0.554214	0.690799	0.861767
10.7449	119.94	0.489443		2778.44	0.551542	0.705047	0.861767
10.802	121.025	0.556272		2792.81	0.55638	0.690799	0.861767
10.8592	122.017	0.518428
10.9163	123.029	0.604999
10.9734	124.111	0.624411
11.0306	125.161	0.49304
11.0877	126.18	0.675456
11.1448	127.212	0.53986
11.202	128.314	0.584143
11.2591	129.4	0.385859
11.3162	130.488	0.571794
11.3734	131.675	0.654976
11.4305	132.672	0.625547
11.4876	133.725	0.490838
11.5448	134.775	0.462268
11.6019	135.801	0.594366
11.659	136.826	0.624254
11.7162	138	0.569469
11.7733	139.107	0.592834
11.8304	140.131	0.509082
11.8876	141.229	0.559038
11.9447	142.269	0.470882
12.0018	143.395	0.505377
12.059	144.433	0.56563
12.1161	145.59	0.554649
12.1732	146.728	0.528943
12.2304	147.738	0.536711
12.2875	148.811	0.534397
12.3446	149.879	0.502083
12.4018	150.958	0.506616
12.4589	152.089	0.635378
12.5161	153.271	0.619624
12.5732	154.415	0.592992
12.6303	155.552	0.530948
12.6875	156.547	0.687215
12.7446	157.633	0.528963
12.8017	158.633	0.62303
12.8589	159.57	0.542159
12.916	160.576	0.55873
12.9731	161.637	0.625949
13.0303	162.745	0.626945
13.0874	163.873	0.627161
13.1445	164.901	0.638637
13.2017	166.011	0.642226
13.2588	167.12	0.607564
13.3159	168.223	0.536512
13.3731	169.338	0.637948
13.4302	170.428	0.736068
13.4873	171.482	0.693463
13.5445	172.536	0.639073
13.6016	173.59	0.614203
13.6587	174.699	0.625423
13.7159	175.847	0.220381
13.773	176.971	0.636499
13.8301	178.044	0.621325
13.8873	179.078	0.652574
13.9444	180.112	0.622746
14.0015	181.146	0.687583
14.0587	182.282	0.669366
14.1158	183.487	0.703158
14.1729	184.598	0.568813
14.2301	185.779	0.649482
14.2872	186.96	0.62835
14.3443	188.098	0.639419
14.4015	189.237	0.666118
14.4586	190.375	0.642881
14.5157	191.45	0.577726
14.5729	192.446	0.577608
14.63	193.443	0.582297
14.6871	194.439	0.561183
14.7443	195.436	0.434213
14.8014	196.494	0.588774
14.8585	197.672	0.57489
14.9157	198.854	0.439747
14.9728	200.036	0.606295
15.0299	201.189	0.517963
15.0871	202.587	0.430128
15.1442	203.942	0.602211
15.2013	205.071	0.505779
15.2585	206.283	0.407308
15.3156	207.403	0.538446
15.3727	209.322	0.598931
15.4299	210.49	0.57414
15.487	211.473	0.594667
15.5441	212.383	0.604186
15.6013	213.521	0.604722
15.6584	214.639	0.610568
15.7155	216.265	0.134371
15.7727	217.756	0.481191
15.8298	219.286	0.576503
15.8869	221.184	0.541467
15.9441	222.843	0.450287
16.0012	224.566	0.473429
16.0583	225.919	0.544578
16.1155	227.679	0.473323
16.1726	229.217	0.585055
16.2297	230.734	0.54967
16.2869	231.976	0.54816
16.344	233.215	0.522145
16.4011	234.726	0.572443
16.4583	236.23	0.573606
16.5154	238.024	0.439681
16.5725	239.163	0.28384
16.6297	240.511	0.196876
16.6868	242.072	0.0718243
16.7439	243.506	0.424738
16.8011	245.214	0.574252
16.8582	246.707	0.559863
16.9153	248.527	0.574431
16.9725	249.631	0.583225
17.0296	250.899	0.319532
17.0867	252.208	0.402618
17.1439	254.148	0.583798
17.201	255.939	0.621416
17.2581	257.669	0.563333
17.3153	259.515	0.483584
17.3724	260.793	0.596919
17.4295	262.164	0.688545
17.4867	264.033	0.509557
17.5438	265.031	0.517146
17.6009	266.333	0.502249
17.6581	268.181	0.515989
17.7152	269.968	0.477013
17.7723	271.037	0.46583
17.8295	272.305	0.468857
17.8866	273.419	0.402441
17.9437	274.624	0.618301
18.0009	275.57	0.43457
18.058	276.941	0.422463
18.1151	278.162	0.582514
18.1723	279.539	0.539823
18.2294	281.063	0.749945
18.2865	282.203	0.440846
18.3437	283.251	0.535797
18.4008	284.628	0.543917
18.4579	286.554	0.550699
18.5151	287.987	0.536882
18.5722	289.544	0.508976
18.6293	291.056	0.548615
18.6865	291.994	0.593385
18.7436	293.41	0.453576
18.8007	295.049	0.503956
18.8579	295.987	0.33886
18.915	297.103	0.565294
18.9721	298.349	0.577049
19.0293	299.466	0.510623
19.0864	300.746	0.367984
19.1435	302.005	0.449645
19.2007	303.066	0.375973
19.2578	304.669	0.50794
19.3149	306.172	0.611496
19.3721	307.891	0.538103
19.4292	309.43	0.527438
19.4863	310.625	0.617362
19.5435	312.084	0.624382
19.6006	313.325	0.711436
19.6577	314.655	0.666223
19.7149	316.064	0.632357
19.772	317.035	0.641494
19.8292	318.283	0.606481
19.8863	319.54	0.526499
19.9434	320.763	0.591313
20.0006	321.906	0.490218
20.0577	323.44	0.48963
20.1148	324.756	0.433249
20.172	325.586	0.492271
20.2291	326.357	0.445921
20.2862	326.83	0.467429
20.3434	328.147	0.417499
20.4005	329.241	0.256408
20.4576	330.145	0.103538
20.5148	330.717	0.136429
20.5719	331.515	0.524706
20.629	333.01	0.529883
20.6862	334.374	0.529113
20.7433	335.674	0.443755
20.8004	336.57	0.489938
20.8576	337.989	0.492624
20.9147	339.358	0.492085
20.9718	340.656	0.574809
21.029	341.626	0.605123
21.0861	343.012	0.607865
21.1432	344.172	0.56253
21.2004	345.028	0.544211
21.2575	345.605	0.615765
21.3146	347.547	0.557086
21.3718	349.335	0.631875
21.4289	351.087	0.673393
21.486	353.161	0.614275
21.5432	354.577	0.631455
21.6003	356.025	0.591399
21.6574	357.31	0.581807
21.7146	358.057	0.369937
21.7717	358.96	0.439441
21.8288	360.764	0.52156
21.886	362.72	0.660423
21.9431	363.728	0.647281
22.0002	365.461	0.604227
22.0574	366.93	0.505729
22.1145	367.586	0.521407
22.1716	368.363	0.613932
22.2288	369.47	0.581171
22.2859	370.574	0.599735
22.343	371.577	0.634333
22.4002	372.982	0.571707
22.4573	374.665	0.47424
22.5144	376.072	0.509868
22.5716	377.371	0.566006
22.6287	378.72	0.571431
22.6858	379.658	0.542052
22.743	380.832	0.545437
22.8001	382.497	0.520654
22.8572	383.721	0.433338
22.9144	384.942	0.43525
22.9715	386.275	0.510727
23.0286	387.586	0.459941
23.0858	388.673	0.485877
23.1429	390.529	0.575941
23.2	391.547	0.448193
23.2572	392.526	0.586661
23.3143	393.309	0.564732
23.3714	394.318	0.53293
23.4286	395.422	0.572515
23.4857	396.324	0.572837
23.5428	396.919	0.496955
23.6	398.874	0.572362
23.6571	399.454	0.496394
23.7142	400.851	0.543587
23.7714	401.973	0.396957
23.8285	403.077	0.530072
23.8856	404.308	0.594181
23.9428	405.74	0.492519
23.9999	407.07	0.529597
24.0534	408.303	0.557716
24.1068	408.972	0.311508
24.1603	409.443	0.259036
24.2138	410.924	0.568794
24.2672	411.967	0.579731
24.3207	412.787	0.640993
24.3741	414.05	0.569163
24.4276	414.846	0.584214
24.4811	415.828	0.551223
24.5345	417.224	0.517243
24.588	418.398	0.205669
24.6414	419.796	0.51108
24.6949	420.566	0.42116
24.7484	421.294	0.591247
24.8018	422.046	0.608175
24.8553	422.856	0.624048
24.9088	423.763	0.65926
24.9622	425.473	0.665986
25.0143	427.127	0.613148
25.0631	428.105	0.50543
25.1118	428.858	0.53993
25.1606	430.015	0.437268
25.2093	431.157	0.215181
25.2581	431.907	0.413632
25.3069	432.35	0.637114
25.3556	432.899	0.76541
25.4044	433.548	0.752019
25.4531	434.157	0.919557
25.5019	434.941	0.871464
25.5507	435.591	0.900557
25.5994	436.145	0.763899
25.6482	437.213	0.877359
25.6969	438.198	0.708528
25.7457	438.959	0.514838
25.7945	439.729	0.655176
25.8432	440.41	0.510745
25.892	441.364	0.56572
25.9407	442.475	0.572042
25.9895	443.632	0.531052
26.0383	444.853	0.365655
26.087	445.548	0.417855
26.1358	446.416	0.554827
26.1845	447.633	0.535485
26.2333	448.3	0.529356
26.2821	449.178	0.558771
26.3308	449.834	0.455708
26.3796	450.777	0.354092
26.4283	451.981	0.530297
26.4771	453.233	0.576029
26.5259	453.885	0.538183
26.5746	454.722	0.638477
26.6234	456.222	0.516195
26.6721	457.094	0.588517
26.7209	457.727	0.614985
26.7697	458.841	0.509912
26.8184	459.469	0.376846
26.8672	460.205	0.464257
26.9159	460.651	0.591719
26.9647	461.138	0.642968
27.0135	461.812	0.562632
27.0622	462.563	0.49371
27.111	463.396	0.54277
27.1597	464.214	0.416821
27.2085	465.002	0.605646
27.2573	465.688	0.524231
27.306	466.456	0.285011
27.3548	466.962	0.495025
27.4035	467.603	0.445151
27.4523	468.372	0.525279
27.5011	469.55	0.548332
27.5498	470.586	0.528636
27.5986	471.44	0.513016
27.6473	472.129	0.484111
27.6961	473.045	0.519007
27.7449	473.81	0.466302
27.7936	475.114	0.499426
27.8424	476.045	0.549804
27.8911	476.975	0.530915
27.9399	478.056	0.443983
27.9887	478.554	0.454881
28.0374	479.484	0.448281
28.0862	480.251	0.529006
28.1349	481.213	0.336811
28.1837	481.798	0.533037
28.2325	482.504	0.453593
28.2812	483.486	0.527474
28.33	483.944	0.504941
28.3787	484.615	0.351702
28.4275	485.165	0.48228
28.4763	485.927	0.506469
28.525	486.909	0.431631
28.5738	487.658	0.520138
28.6225	488.321	0.398379
28.6713	488.87	0.509237
28.7201	489.677	0.363672
28.7688	490.728	0.515602
28.8176	491.534	0.486509
28.8663	492.5	0.344427
28.9151	493.409	0.391405
28.9639	493.964	0.315257
29.0126	494.853	0.402548
29.0614	495.644	0.461126
29.1101	496.525	0.292142
29.1589	497.225	0.5766
29.2077	497.996	0.59293
29.2564	498.673	0.520445
29.3052	500.058	0.460837
29.354	501.417	0.309507
29.4027	502.111	0.569026
29.4515	503.01	0.56925
29.5002	503.753	0.626258
29.549	504.254	0.389884
29.5978	504.739	0.501732
29.6465	505.19	0.557565
29.6953	505.592	0.553799
29.744	506.216	0.505032
29.7928	507.149	0.524767
29.8416	508.345	0.549833
29.8903	509.679	0.576399
29.9391	510.41	0.5648
29.9878	511.53	0.45727
30.0366	512.217	0.567708
30.0854	512.888	0.347832
30.1341	513.919	0.207832
30.1829	514.724	0.496471
30.2316	516.087	0.541197
30.2804	516.989	0.507618
30.3292	517.596	0.559924
30.3779	518.432	0.56682
30.4267	519.481	0.610197
30.4754	520.447	0.487864
30.5242	521.277	0.618764
30.573	521.998	0.67498
30.6217	522.786	0.544675
30.6705	523.099	0.706893
30.7192	523.807	0.57082
30.768	524.882	0.484622
30.8168	525.722	0.568617
30.8655	526.424	0.50668
30.9143	527.255	0.44648
30.963	527.979	0.437445
31.0118	528.792	0.520532
31.0606	530.294	0.642189
31.1093	531.352	0.563768
31.1581	532.477	0.624799
31.2068	533.223	0.570026
31.2556	533.951	0.502462
31.3044	534.733	0.563999
31.3531	535.869	0.352128
31.4019	536.811	0.521036
31.4506	537.999	0.561995
31.4994	538.879	0.488629
31.5482	539.553	0.583422
31.5969	540.794	0.378677
31.6457	542.174	0.553784
31.6945	543.209	0.430474
31.7432	544.19	0.557297
31.792	545.239	0.578395
31.8407	546.095	0.58854
31.8895	547.217	0.498336
31.9383	548.043	0.48446
31.987	548.831	0.462559
32.0358	549.801	0.431396
32.0845	550.201	0.594052
32.1333	551.07	0.634099
32.1821	552.11	0.674973
32.2308	552.982	0.583274
32.2796	553.54	0.448086
32.3283	554.06	0.615667
32.3771	554.938	0.574467
32.4258	555.557	0.480045
32.4746	556.482	0.515836
32.5234	557.956	0.442073
32.5721	558.748	0.574188
32.6209	559.791	0.461059
32.6696	561.153	0.593613
32.7184	562.468	0.520793
32.7672	563.782	0.509284
32.8159	564.199	0.604574
32.8647	564.821	0.581311
32.9134	565.434	0.52809
32.9622	566.304	0.554062
33.011	567.43	0.60187
33.0597	568.512	0.657458
33.1085	569.346	0.510459
33.1572	569.916	0.523726
33.206	570.823	0.59359
33.2548	572.109	0.546755
33.3035	573.468	0.618997
33.3523	574.144	0.434636
33.4011	575.313	0.404175
33.4498	576.009	0.500391
33.4986	576.845	0.34539
33.5473	577.384	0.390019
33.5961	578.071	0.473387
33.6449	578.866	0.428574
33.6936	579.509	0.523786
33.7424	579.972	0.617985
33.7911	581.445	0.451993
33.8399	582.543	0.492806
33.8887	584.015	0.625916
33.9374	584.969	0.49506
33.9862	585.511	0.376278
34.0349	586.254	0.603445
34.0837	587.04	0.546469
34.1325	587.651	0.637759
34.1812	588.398	0.644371
34.23	589.151	0.6206
34.2787	590.306	0.593534
34.3275	590.744	0.457937
34.3763	591.6	0.578945
34.425	592.323	0.726418
34.4738	593.087	0.599384
34.5225	593.961	0.583516
34.5713	595.005	0.523847
34.6201	596.04	0.557255
34.6688	597.144	0.338185
34.7176	598.018	0.530764
34.7663	599.281	0.61665
34.8151	600.35	0.449076
34.8639	601.491	0.580242
34.9126	602.275	0.647304
34.9614	603.082	0.545891
35.0101	603.576	0.634241
35.0589	604.236	0.60887
35.1077	604.849	0.617887
35.1564	605.99	0.601093
35.2052	606.862	0.60356
35.2539	607.922	0.587676
35.3027	608.758	0.508557
35.3515	609.882	0.627234
35.4002	611.428	0.587396
35.449	612.556	0.590527
35.4977	613.419	0.640985
35.5465	614.333	0.697298
35.5953	615.216	0.570783
35.644	616.415	0.41873
35.6928	617.673	0.624133
35.7415	618.603	0.590049
35.7903	619.589	0.580119
35.8391	620.739	0.604712
35.8878	621.741	0.603648
35.9366	622.965	0.524075
35.9854	624.039	0.628759
36.0341	624.939	0.699627
36.0829	625.808	0.836697
36.1316	626.682	0.581714
36.1804	628.114	0.570524
36.2292	629.173	0.569025
36.2779	630.029	0.568072
36.3267	631.345	0.711444
36.3754	632.485	0.674292
36.4242	633.542	0.578319
36.473	634.45	0.530355
36.5217	635.472	0.5936
36.5705	636.625	0.64939
36.6192	637.708	0.579907
36.668	638.583	0.535546
36.7168	639.665	0.515372
36.7655	641.082	0.568704
36.8143	642.504	0.62252
36.863	643.642	0.6168
36.9118	644.52	0.699179
36.9606	645.188	0.451043
37.0093	646.243	0.532198
37.0581	647.476	0.627001
37.1068	648.673	0.751634
37.1556	650.264	0.54347
37.2044	651.773	0.645776
37.2531	653.135	0.546114
37.3019	654.345	0.757959
37.3506	655.553	0.436206
37.3994	656.901	0.579954
37.4482	658.18	0.359378
37.4969	660.043	0.546087
37.5457	661.029	0.656802
37.5944	662.057	0.696304
37.6432	663.076	0.49097
37.692	664.061	0.364224
37.7407	665.047	0.525825
37.7895	666.039	0.568251
37.8382	666.913	0.587147
37.887	667.994	0.442928
37.9358	669.289	0.500032
37.9845	670.653	0.585906
38.0333	671.738	0.655301
38.082	672.477	0.655062
38.1308	673.304	0.719626
38.1796	674.32	0.661155
38.2283	675.142	0.616455
38.2771	676.18	0.490653
38.3258	676.873	0.472212
38.3746	677.616	0.605955
38.4234	678.485	0.562681
38.4721	679.41	0.626178
38.5209	680.175	0.540909
38.5696	680.813	0.496309
38.6184	681.646	0.536873
38.6672	682.681	0.640717
38.7159	683.817	0.439901
38.7647	684.696	0.656874
38.8134	685.34	0.687478
38.8622	686.139	0.689966
38.911	686.872	0.623187
38.9597	687.7	0.54628
39.0085	688.371	0.664178
39.0572	688.619	0.610225
39.106	689.249	0.456483
39.1548	689.966	0.603276
39.2035	690.514	0.585186
39.2523	691.483	0.596511
39.301	692.45	0.598346
39.3498	693.223	0.560802
39.3986	694.047	0.634843
39.4473	694.607	0.596202
39.4961	695.277	0.659922
39.5448	696.036	0.478525
39.5936	696.65	0.515213
39.6424	697.056	0.579223
39.6911	697.792	0.572901
39.7399	698.625	0.496165
39.7886	699.126	0.379651
39.8374	699.842	0.497367
39.8862	700.424	0.571263
39.9349	701.007	0.565988
39.9837	701.571	0.542655
40.0324	702.226	0.613001
40.0812	702.898	0.652352
40.13	703.364	0.38545
40.1787	704.224	0.701947
40.2275	705.311	0.604326
40.2762	706.242	0.604044
40.325	706.843	0.679956
40.3738	707.767	0.760645
40.4225	708.607	0.698338
40.4713	709.398	0.692033
40.5201	710.353	0.811579
40.5688	711.066	0.652609
40.6176	712.437	0.534145
40.6663	713.281	0.506978
40.7151	714.524	0.635613
40.7639	715.532	0.575907
40.8126	716.493	0.619039
40.8614	717.602	0.563593
40.9101	718.681	0.67854
40.9589	719.493	0.623131
41.0077	719.971	0.392999
41.0564	720.712	0.544251
41.1052	721.958	0.655303
41.1539	722.869	0.613691
41.2027	723.605	0.592132
41.2515	724.44	0.660438
41.3002	725.175	0.673798
41.349	726.214	0.707657
41.3977	726.894	0.502424
41.4465	727.775	0.642698
41.4953	728.519	0.856837
41.544	729.137	0.688135
41.5928	729.986	0.661376
41.6415	730.659	0.650678
41.6903	731.934	0.542244
41.7391	732.79	0.846672
41.7878	733.828	0.725113
41.8366	735.047	0.734921
41.8853	736.327	0.645532
41.9341	737.438	NaN
41.9829	738.036	NaN
42.0316	739.507	NaN
42.0804	740.119	NaN
42.1291	740.876	NaN
42.1779	741.777	NaN
42.2267	743.033	NaN
42.2754	743.97	NaN
42.3242	744.854	NaN
42.3729	746.238	NaN
42.4217	747.392	NaN
42.4705	748.139	NaN
42.5192	749.445	NaN
42.568	750.146	NaN
42.6167	751.401	0.79772
42.6655	752.594	0.7598
42.7143	753.552	0.721444
42.763	754.466	0.846406
42.8118	755.594	0.321523
42.8605	756.552	0.528702
42.9093	757.553	0.831952
42.9581	758.523	0.69541
43.0068	759.623	0.370997
43.0556	760.875	0.29505
43.1043	762.052	0.719641
43.1531	762.935	0.632215
43.2019	763.908	0.63088
43.2506	764.848	0.769536
43.2994	765.731	0.66188
43.3481	766.728	0.519017
43.3969	767.15	0.5035
43.4457	768.233	0.524829
43.4944	769.185	0.227724
43.5432	770.156	0.564776
43.5919	770.834	0.66024
43.6407	772.09	0.653872
43.6895	772.894	0.617903
43.7382	773.741	0.669952
43.787	774.756	0.630473
43.8357	775.784	0.592523
43.8845	776.607	0.560539
43.9333	777.234	0.719531
43.982	778.15	0.70367
44.0308	779.189	0.666654
44.0795	780.172	0.643481
44.1283	781.405	0.636632
44.1771	782.384	0.625034
44.2258	783.224	0.64408
44.2746	784.066	0.582668
44.3233	784.982	0.333806
44.3721	785.992	0.544453
44.4209	787.411	0.625708
44.4696	788.259	0.499708
44.5184	789.104	0.560845
44.5671	790.19	0.718309
44.6159	791.224	0.571007
44.6647	792.069	0.670164
44.7134	792.784	0.107818
44.7622	793.667	0.512401
44.8109	794.823	0.882197
44.8597	796.015	0.674572
44.9085	796.919	0.613509
44.9572	798.139	0.449144
45.006	799.277	0.689338
45.0547	800.253	0.732429
45.1035	801.482	0.41059
45.1523	802.287	0.650655
45.201	802.643	NaN
45.2498	803.8	NaN
45.2985	804.554	0.446885
45.3473	805.663	0.437181
45.3961	807.055	0.375592
45.4448	807.923	0.114739
45.4936	809.055	0.0802684
45.5423	810.433	0.630558
45.5911	811.059	0.656217
45.6399	811.587	0.593474
45.6886	812.493	0.62189
45.7374	813.409	0.605501
45.7862	814.517	0.512112
45.8349	815.3	0.538852
45.8837	816.624	0.291579
45.9324	817.809	0.231428
45.9812	818.915	0.49563
46.03	819.463	0.639384
46.0787	820.437	0.432929
46.1275	821.518	0.645419
46.1762	822.649	0.610296
46.225	823.887	0.55346
46.2738	825.007	0.633919
46.3225	826.201	0.446313
46.3713	827.881	0.544769
46.42	829.29	0.447219
46.4688	830.995	0.182701
46.5176	831.808	0.0535192
46.5663	833.157	0.463961
46.6151	834.306	0.577895
46.6638	836.387	0.659696
46.7126	837.508	0.586083
46.7614	838.495	0.650846
46.8101	839.151	0.654697
46.8589	839.946	0.636359
46.9076	841.688	0.602862
46.9564	842.879	0.646871
47.0052	843.577	0.759539
47.0539	844.426	0.531013
47.1027	845.466	0.541168
47.1514	846.927	0.589702
47.2002	848.126	0.548523
47.249	849.15	0.553052
47.2977	850.305	0.652097
47.3465	851.338	0.600407
47.3953	852.816	0.711142
47.444	854.251	0.855608
47.4928	855.232	0.188067
47.5415	857.025	0.639867
47.5903	858.108	0.561993
47.6391	858.786	0.60028
47.6878	859.753	0.62595
47.7366	861.033	0.723417
47.7853	861.998	0.774302
47.8341	863.439	0.628607
47.8829	864.173	0.634716
47.9316	865.143	0.625521
47.9804	867.006	0.444945
48.0291	868.379	0.628463
48.0779	869.332	0.645099
48.1267	870.121	0.634202
48.1754	871.388	0.656538
48.2242	872.22	0.682614
48.2729	873.536	0.73521
48.3217	874.897	0.619153
48.3705	876.136	0.642086
48.4192	877.027	0.584356
48.468	878.123	0.430783
48.5167	879.223	0.590753
48.5655	880.631	0.751955
48.6143	881.502	0.488225
48.663	882.509	0.565281
48.7118	883.855	0.64108
48.7605	884.785	0.534218
48.8093	885.873	0.688465
48.8581	886.615	0.603133
48.9068	887.655	0.603057
48.9556	888.462	0.630559
49.0043	890.048	0.597842
49.0531	890.802	0.555042
49.1019	892.154	0.618041
49.1506	893.059	0.57938
49.1994	893.796	0.527612
49.2481	895.093	0.699888
49.2969	896.165	0.641858
49.3457	897.343	0.612636
49.3944	898.735	0.533991
49.4432	899.963	0.545319
49.4919	900.862	0.529567
49.5407	902.214	0.371751
49.5895	903.248	0.28582
49.6382	904.324	0.457761
49.687	905.532	0.72461
49.7357	906.321	0.64441
49.7845	907.438	0.796563
49.8333	908.456	0.631377
49.882	909.357	0.744233
49.9308	910.009	0.735368
49.9795	910.989	0.879895
50.0283	911.822	0.708804
50.0771	913.187	0.685352
50.1258	913.861	0.3954
50.1746	914.714	0.567983
50.2233	915.846	0.661956
50.2721	916.726	0.647807
50.3209	917.608	0.635751
50.3696	918.689	0.657135
50.4184	919.943	0.73566
50.4671	920.816	0.5902
50.5159	921.936	0.58369
50.5647	923.42	0.697761
50.6134	924.507	0.714226
50.6622	924.958	0.782442
50.7109	925.801	0.524824
50.7597	927.51	0.312826
50.8085	928.514	0.131219
50.8572	929.015	0.699751
50.906	930.37	0.697801
50.9547	931.077	0.755409
51.0035	932.047	0.654058
51.0523	933.511	0.669177
51.101	934.74	0.671553
51.1498	935.144	0.659353
51.1985	936.111	0.644104
51.2473	936.62	0.619475
51.2961	936.99	0.513306
51.3448	937.485	0.614476
51.3936	938.739	0.821318
51.4423	940.271	0.571882
51.4911	941.403	0.582426
51.5399	942.166	0.529536
51.5886	943.029	0.974718
51.6374	944.336	0.631558
51.6861	945.778	0.700395
51.7349	946.944	0.645814
51.7837	947.92	0.769415
51.8324	949.141	0.643265
51.8812	949.857	0.647458
51.9299	950.669	0.551491
51.9787	951.885	0.496937
52.0275	952.985	NaN
52.0762	953.705	NaN
52.125	955.125	NaN
52.1737	955.96	NaN
52.2225	956.531	NaN
52.2713	957.434	NaN
52.32	958.039	NaN
52.3688	959.148	NaN
52.4175	960.054	NaN
52.4663	961.117	NaN
52.5151	962.479	NaN
52.5638	963.532	NaN
52.6126	964.402	NaN
52.6613	965.243	NaN
52.7101	966.115	NaN
52.7589	967.18	NaN
52.8076	968.109	NaN
52.8564	969.142	NaN
52.9051	970.576	NaN
52.9539	971.344	NaN
53.0027	972.04	NaN
53.0514	972.946	NaN
53.1002	974.032	NaN
53.1489	975.604	NaN
53.1977	976.991	NaN
53.2465	977.598	NaN
53.2952	978.364	NaN
53.344	979.72	NaN
53.3927	980.802	NaN
53.4415	981.535	NaN
53.4903	982.172	NaN
53.539	982.876	NaN
53.5878	983.423	NaN
53.6365	984.855	NaN
53.6853	986.308	NaN
53.7341	987.032	NaN
53.7828	987.569	NaN
53.8316	988.433	NaN
53.8804	989.837	NaN
53.9291	991.241	NaN
53.9779	992.775	NaN
54.0266	993.825	NaN
54.0754	995.09	NaN
54.1242	995.887	NaN
54.1729	996.696	NaN
54.2217	997.946	NaN
54.2704	999.052	NaN
54.3192	1000.28	NaN
54.368	1001.38	NaN
54.4167	1002.12	NaN
54.4655	1002.99	NaN
54.5142	1004.36	NaN
54.563	1005.39	NaN
54.6118	1006.7	NaN
54.6605	1007.95	NaN
54.7093	1009.23	NaN
54.758	1010.45	NaN
54.8068	1011.02	NaN
54.8556	1012.07	NaN
54.9043	1013.07	NaN
54.9531	1014.33	NaN
55.0018	1015.57	NaN
55.0506	1017.15	NaN
55.0994	1018.29	NaN
55.1481	1019.4	NaN
55.1969	1020.34	NaN
55.2456	1021.36	NaN
55.2944	1022.59	NaN
55.3432	1023.97	NaN
55.3919	1025.41	NaN
55.4407	1026.44	NaN
55.4894	1027.41	NaN
55.5382	1028.93	NaN
55.587	1031.04	NaN
55.6357	1032.09	NaN
55.6845	1033.76	NaN
55.7332	1034.93	NaN
55.782	1035.83	NaN
55.8308	1036.86	NaN
55.8795	1037.99	NaN
55.9283	1038.9	NaN
55.977	1039.87	NaN
56.0258	1041.18	NaN
56.0746	1042.19	NaN
56.1233	1043.71	NaN
56.1721	1044.87	NaN
56.2208	1046.4	NaN
56.2696	1047.96	NaN
56.3184	1049.5	NaN
56.3671	1050.89	NaN
56.4159	1051.67	NaN
56.4646	1052.79	NaN
56.5134	1054.64	NaN
56.5622	1055.45	NaN
56.6109	1056.96	NaN
56.6597	1057.95	NaN
56.7084	1059.17	NaN
56.7572	1060.47	NaN
56.806	1061.93	NaN
56.8547	1062.58	NaN
56.9035	1063.87	NaN
56.9522	1065.84	NaN
57.001	1066.93	NaN
57.0498	1068.23	NaN
57.0985	1070.18	NaN
57.1473	1071.92	NaN
57.196	1073.54	NaN
57.2448	1074.87	NaN
57.2936	1076.21	NaN
57.3423	1077.43	NaN
57.3911	1078.82	NaN
57.4398	1080	NaN
57.4886	1081.21	NaN
57.5374	1082.51	NaN
57.5861	1084.18	NaN
57.6349	1085.94	NaN
57.6836	1087.43	NaN
57.7324	1088.64	NaN
57.7812	1089.76	NaN
57.8299	1091.63	NaN
57.8787	1093.4	0.667405
57.9274	1094.89	0.60422
57.9762	1096.8	0.719624
58.025	1098.42	0.601172
58.0737	1099.77	0.567158
58.1225	1100.98	0.458471
58.1713	1102.65	0.541181
58.22	1104.37	0.633372
58.2688	1106.27	0.544654
58.3175	1107.61	0.414575
58.3663	1109.11	0.544065
58.4151	1110.53	0.608472
58.4638	1111.78	0.409236
58.5126	1112.38	0.662247
58.5613	1113.46	0.502515
58.6101	1114.7	0.386181
58.6589	1116.19	0.550845
58.7076	1117.59	0.575032
58.7564	1118.92	0.662187
58.8051	1120.38	0.421465
58.8539	1121.78	0.57688
58.9027	1123.26	0.6428
58.9514	1124.78	0.657702
59.0002	1126.32	0.58984
59.0489	1127.73	0.468682
59.0977	1129.13	0.640212
59.1464	1130.29	0.568864
59.1952	1131.64	0.614805
59.244	1133.02	0.628264
59.2927	1134.12	0.481792
59.3415	1135.22	0.490193
59.3902	1136.22	0.50305
59.439	1137.41	0.489174
59.4878	1138.6	0.672467
59.5365	1139.94	0.71947
59.5853	1140.67	0.606241
59.634	1141.9	0.434897
59.6828	1143.06	0.617761
59.7315	1144.53	0.530344
59.7803	1145.46	0.592654
59.8291	1146.75	0.636175
59.8778	1148.16	0.676052
59.9266	1149.71	0.539826
59.9753	1151.44	0.700081
60.0241	1152.37	0.681954
60.0729	1153.31	0.184519
60.1216	1154.12	0.678186
60.1704	1155.55	0.560547
60.2191	1156.54	0.61592
60.2679	1157.36	0.650281
60.3167	1158.36	0.678601
60.3654	1159.29	0.466205
60.4142	1160.61	0.278251
60.463	1161.79	0.240977
60.5117	1163.12	0.155111
60.5605	1164.39	0.248753
60.6092	1165.17	0.195326
60.658	1166.41	0.29262
60.7068	1167.55	0.498739
60.7555	1168.62	0.654652
60.8043	1169.68	0.608023
60.8531	1170.69	0.662148
60.9018	1172.17	0.545855
60.9506	1173.64	0.696516
60.9993	1175.28	0.682999
61.0481	1176.4	0.356935
61.0969	1177.28	0.624353
61.1456	1178.23	0.607705
61.1944	1179.46	0.673786
61.2431	1180.43	0.634444
61.2919	1181.3	0.490642
61.3407	1182.39	0.624156
61.3894	1183.46	0.635452
61.4382	1184.93	0.715599
61.4869	1186.27	0.652659
61.5357	1187.69	0.585062
61.5845	1189.04	0.409067
61.6332	1190.38	0.667499
61.682	1192.18	0.386967
61.7307	1193.08	0.365056
61.7795	1194.24	0.330764
61.8283	1194.99	0.741915
61.877	1195.97	0.624816
61.9258	1197.34	1.07792
61.9745	1198.71	0.649277
62.0233	1200.07	0.624925
62.0721	1200.84	0.60769
62.1208	1202.25	0.633756
62.1696	1203.17	0.541346
62.2184	1204.54	0.622136
62.2671	1205.98	0.565607
62.3159	1207.11	0.348173
62.3646	1208.44	0.604228
62.4134	1209.39	0.813748
62.4622	1210.52	0.428534
62.5109	1211.83	0.442689
62.5597	1213.2	0.422688
62.6084	1214.79	0.757103
62.6572	1216.03	0.738605
62.706	1217.31	0.681511
62.7547	1218.17	0.660041
62.8035	1219.27	0.642358
62.8522	1220.29	0.738478
62.901	1221.5	0.64407
62.9498	1222.6	0.724895
62.9985	1223.43	0.681583
63.0473	1224.76	0.637705
63.096	1225.86	0.603834
63.1448	1226.91	0.565704
63.1936	1227.91	0.634358
63.2423	1229.47	0.561762
63.2911	1230.72	0.58371
63.3398	1231.67	0.682574
63.3886	1232.87	0.729123
63.4374	1234.33	0.529123
63.4861	1235.59	0.444446
63.5349	1237	0.535978
63.5836	1237.91	0.72324
63.6324	1239.4	0.710627
63.6812	1240.46	0.673812
63.7299	1241.42	0.782567
63.7787	1242.54	0.767262
63.8274	1243.92	0.367778
63.8762	1245.16	0.873088
63.925	1245.94	1.00509
63.9737	1247.14	0.711989
64.0225	1248.67	0.571533
64.0712	1250.14	0.747683
64.12	1251.38	0.733836
64.1688	1252.93	0.6606
64.2175	1254.31	0.660161
64.2663	1256.21	0.668373
64.315	1257.74	0.747742
64.3638	1259.1	0.754702
64.4126	1260.49	0.874369
64.4613	1261.74	0.784082
64.5101	1263.26	0.760789
64.5588	1264.66	0.807111
64.6076	1266.28	0.72182
64.6564	1267.81	0.622572
64.7051	1269.22	0.578758
64.7539	1270.32	0.657048
64.8026	1271.77	0.68296
64.8514	1273.13	0.539639
64.9002	1274.36	0.845
64.9489	1275.64	0.553963
64.9977	1276.99	0.67205
65.0464	1278.59	0.529689
65.0952	1280.02	0.166947
65.144	1280.96	0.609694
65.1927	1282.27	0.60931
65.2415	1283.01	0.664815
65.2902	1284.53	0.495003
65.339	1285.69	0.603564
65.3878	1287.21	0.447739
65.4365	1288.27	0.662719
65.4853	1289.24	0.659259
65.534	1290.14	0.70015
65.5828	1291.14	0.687726
65.6316	1292.38	0.564127
65.6803	1293.18	0.514031
65.7291	1294.34	0.353021
65.7778	1295.51	0.555353
65.8266	1297.07	0.558924
65.8754	1298.02	0.492123
65.9241	1299.15	0.543037
65.9729	1300.52	0.51439
66.0214	1301.66	0.639454
66.0695	1302.78	0.636099
66.1177	1304.02	0.510844
66.1658	1304.7	0.549546
66.214	1306.03	0.693953
66.2621	1307.62	0.674221
66.3103	1308.77	0.429522
66.3584	1309.94	0.223689
66.4066	1310.94	NaN
66.4548	1311.67	NaN
66.5029	1312.44	NaN
66.5511	1313.44	NaN
66.5992	1315.03	NaN
66.6474	1316.45	NaN
66.6955	1317.75	NaN
66.7437	1318.6	NaN
66.7918	1319.78	NaN
66.84	1320.82	NaN
66.8881	1321.83	NaN
66.9363	1322.77	NaN
66.9844	1323.77	NaN
67.0293	1324.47	NaN
67.0726	1325.23	NaN
67.1159	1326.26	NaN
67.1592	1326.91	NaN
67.2025	1327.97	NaN
67.2458	1328.64	NaN
67.2891	1329.44	NaN
67.3324	1330.5	NaN
67.3757	1331.15	NaN
67.419	1332.09	NaN
67.4623	1333.19	NaN
67.5056	1333.86	NaN
67.5489	1334.18	NaN
67.5922	1335.08	0.320435
67.6355	1336.05	0.314048
67.6788	1336.79	0.303957
67.7221	1337.4	0.323119
67.7654	1338.05	0.4857
67.8087	1339.06	0.484576
67.852	1339.69	0.553194
67.8953	1340.47	0.652287
67.9386	1341.04	0.571394
67.9819	1341.58	0.500607
68.0252	1342.44	0.523731
68.0685	1343.04	0.266895
68.1118	1344.02	0.282543
68.1551	1344.96	0.58608
68.1984	1345.77	0.325039
68.2417	1346.26	0.349994
68.285	1347.68	0.581451
68.3283	1348.26	0.421014
68.3716	1349.13	0.407718
68.4149	1350.03	0.557601
68.4582	1350.49	0.340661
68.5015	1351.25	0.533838
68.5448	1352.28	0.402965
68.5881	1353.17	0.482146
68.6314	1353.88	0.591907
68.6747	1354.73	0.633242
68.718	1355.36	0.31981
68.7613	1356.02	0.331715
68.8046	1356.94	0.449274
68.8479	1357.62	0.688064
68.8912	1358.16	0.417279
68.9345	1358.72	0.542474
68.9778	1359.6	0.52288
69.0211	1360.44	0.548817
69.0644	1361.08	0.495592
69.1077	1361.61	0.622311
69.151	1362.09	0.637672
69.1943	1362.61	0.71866
69.2376	1362.89	0.672639
69.2809	1363.3	1.02262
69.3242	1364.41	NaN
69.3675	1365.24	NaN
69.4108	1365.86	NaN
69.4541	1366.52	0.64915
69.4974	1367.45	-0.00842049
69.5407	1368.35	0.697099
69.584	1369.01	0.583594
69.6273	1369.9	0.391789
69.6706	1371.06	0.557189
69.7139	1371.75	0.518095
69.7572	1372.29	0.592927
69.8005	1373.27	0.555975
69.8438	1373.7	0.659494
69.8871	1374.34	0.614424
69.9304	1374.81	0.265671
69.9737	1375.32	0.573246
70.017	1375.98	0.749761
70.0603	1376.72	0.594016
70.1037	1377.38	0.601014
70.147	1378.15	0.409957
70.1903	1378.81	0.471186
70.2336	1379.74	0.469293
70.2769	1380.48	0.381424
70.3202	1381.48	0.299706
70.3635	1382.45	0.709667
70.4068	1383.42	0.721065
70.4501	1384.13	0.602068
70.4934	1384.95	0.757558
70.5367	1385.69	0.64316
70.58	1387.04	0.681681
70.6233	1388.25	0.733305
70.6666	1389.76	0.664154
70.7099	1390.79	0.479528
70.7532	1391.82	0.53729
70.7965	1392.79	0.408006
70.8398	1394.46	0.477133
70.8831	1395.67	0.493061
70.9264	1396.47	0.590809
70.9697	1397.38	0.67094
71.013	1398.37	0.478677
71.0563	1398.97	0.60393
71.0996	1399.68	0.360138
71.1429	1400.65	0.324757
71.1862	1401.72	0.327305
71.2295	1402.81	0.502155
71.2728	1403.67	0.450913
71.3161	1404.38	0.565855
71.3594	1404.86	0.408068
71.4027	1405.4	0.357029
71.446	1406.1	0.289074
71.4893	1406.96	0.5002
71.5326	1407.91	0.52455
71.5759	1409.09	0.495413
71.6192	1410.06	0.381666
71.6625	1410.69	0.402998
71.7058	1411.66	0.26592
71.7491	1412.5	0.336324
71.7924	1413.59	0.417718
71.8357	1414.39	0.41225
71.879	1415.38	0.337854
71.9223	1416.3	0.506557
71.9656	1417.42	0.400789
72.0089	1418.48	0.506542
72.0522	1420.03	0.479736
72.0955	1421.02	0.549228
72.1388	1421.93	0.555528
72.1821	1423.16	0.49465
72.2254	1423.95	0.400588
72.2687	1424.49	0.164969
72.312	1425.15	0.387793
72.3553	1425.95	0.221963
72.3986	1426.78	0.463582
72.4419	1427.5	0.57033
72.4852	1428.52	0.379132
72.5285	1429.67	0.512349
72.5718	1430.68	0.516658
72.6151	1432	0.551738
72.6584	1432.84	0.621143
72.7017	1433.95	0.612628
72.745	1434.62	0.558589
72.7883	1435.26	0.580528
72.8316	1435.97	0.556495
72.8749	1436.97	0.622954
72.9182	1437.79	0.687735
72.9615	1439.12	0.527766
73.0048	1439.97	0.657314
73.0481	1440.72	0.569782
73.0914	1441.21	0.60563
73.1347	1441.87	0.524048
73.178	1442.33	0.547156
73.2213	1443.12	0.659559
73.2646	1444.54	0.548082
73.3079	1445.71	0.518992
73.3512	1446.87	0.60481
73.3945	1447.61	0.486834
73.4378	1448.13	0.480999
73.4811	1448.55	0.541586
73.5244	1449.21	0.468444
73.5677	1450.65	0.189189
73.611	1451.16	0.203875
73.6543	1452.22	0.528214
73.6976	1453.62	0.522138
73.7409	1454.47	0.428628
73.7842	1455.63	0.525143
73.8275	1456.85	0.626896
73.8708	1458.11	0.576578
73.9141	1459.64	0.609143
73.9574	1460.51	0.35035
74.0007	1461.22	0.573633
74.044	1461.74	0.459708
74.0873	1462.87	0.641412
74.1306	1463.7	0.564858
74.1739	1464.33	0.601139
74.2172	1465.23	0.644941
74.2605	1466.19	0.694344
74.3038	1467.29	0.522098
74.3471	1468.78	0.487262
74.3904	1470.06	0.461212
74.4337	1471.32	0.423067
74.477	1472.58	0.5303
74.5203	1473.75	0.478202
74.5636	1474.69	0.57034
74.6069	1475.54	0.625471
74.6502	1476.87	0.618469
74.6935	1477.74	0.633083
74.7368	1478.88	0.668806
74.7801	1479.74	0.58771
74.8234	1480.34	0.569232
74.8667	1481.39	0.476698
74.91	1482.11	0.340954
74.9533	1483.34	0.536019
74.9966	1484.8	0.500972
75.0399	1486.06	0.371606
75.0832	1487.06	0.401354
75.1265	1488.47	0.339575
75.1698	1489.52	0.199969
75.2131	1490.17	0.477748
75.2564	1491.06	0.48888
75.2997	1491.54	0.551187
75.343	1492.25	0.507376
75.3863	1493.4	0.547204
75.4296	1494.59	0.633095
75.4729	1495.58	0.613325
75.5162	1496.39	0.566255
75.5595	1497.54	0.573348
75.6028	1498.34	0.587243
75.6461	1498.58	0.585331
75.6894	1499.38	0.521331
75.7327	1500.36	0.45812
75.776	1501.66	0.528438
75.8193	1502.81	0.506503
75.8626	1504.17	0.458674
75.9059	1505.52	0.473355
75.9492	1506.08	0.505908
75.9925	1507.17	0.392226
76.0358	1508.1	0.412673
76.0791	1509.29	0.49392
76.1224	1509.85	0.40701
76.1657	1510.45	0.274231
76.209	1511.13	0.50654
76.2523	1511.9	0.457104
76.2956	1512.84	0.571191
76.3389	1513.68	0.537761
76.3822	1514.66	0.50528
76.4255	1516.7	0.360576
76.4688	1517.75	0.482325
76.5121	1518.55	0.546194
76.5554	1519.75	0.624908
76.5987	1521.36	0.487873
76.642	1522.7	0.490937
76.6853	1523.47	0.502075
76.7286	1524.87	0.445545
76.7719	1525.51	0.431659
76.8152	1526.86	0.442538
76.8585	1528.24	0.337038
76.9018	1529.33	0.310433
76.9451	1529.95	0.495367
76.9884	1530.61	0.509332
77.0317	1531.9	0.494604
77.075	1532.69	0.651454
77.1183	1533.33	0.432177
77.1616	1534.21	0.568935
77.2049	1535.21	0.63998
77.2482	1535.87	0.61339
77.2915	1536.72	0.544494
77.3348	1537.43	0.556282
77.3781	1538.43	0.5686
77.4214	1539.08	0.66689
77.4647	1539.67	0.56866
77.508	1540.31	0.603505
77.5513	1541.35	0.665996
77.5946	1542.62	0.715935
77.6379	1544.04	0.633038
77.6812	1545.05	0.738996
77.7245	1546.18	0.512203
77.7678	1547.22	0.618634
77.8111	1547.77	0.700684
77.8544	1548.52	0.698707
77.8977	1549.34	0.501041
77.9411	1550.39	0.831141
77.9844	1550.99	0.588275
78.0277	1551.72	0.620926
78.071	1552.3	0.49827
78.1143	1553.22	0.524727
78.1576	1554.26	0.611976
78.2009	1555.22	0.608257
78.2442	1556.43	0.729179
78.2875	1557.45	0.68155
78.3308	1558.64	0.656109
78.3741	1559.46	0.655596
78.4174	1560.61	0.66055
78.4607	1561.46	0.304311
78.504	1562.31	0.454318
78.5473	1563.3	0.641735
78.5906	1564.56	0.617169
78.6339	1565.71	0.505574
78.6772	1566.5	0.596027
78.7205	1567.54	0.595262
78.7638	1568.79	0.587005
78.8071	1569.57	0.611489
78.8504	1570.24	0.458955
78.8937	1571.25	0.845718
78.937	1572.37	0.709326
78.9803	1573.57	0.658385
79.0236	1574.28	0.510263
79.0669	1575.15	0.555662
79.1102	1575.99	0.565612
79.1535	1576.51	0.433333
79.1968	1577.23	0.557889
79.2401	1577.94	0.583365
79.2834	1578.69	0.467943
79.3267	1579.99	0.359644
79.37	1580.91	0.410192
79.4133	1581.47	0.374899
79.4566	1582.33	0.303029
79.4999	1583	0.15209
79.5432	1584.12	0.112934
79.5865	1585.35	0.656059
79.6298	1586.22	0.636761
79.6731	1586.78	0.679915
79.7164	1587.24	0.446972
79.7597	1587.87	0.564821
79.803	1588.78	0.64352
79.8463	1589.41	0.606303
79.8896	1590.39	0.517212
79.9329	1591	0.469864
79.9762	1591.82	0.40636
80.0195	1592.71	0.547024
80.0628	1593.86	0.486544
80.1061	1595.06	0.646387
80.1494	1596.32	0.560374
80.1927	1597.16	0.596083
80.236	1597.94	0.708656
80.2793	1599.06	0.581528
80.3226	1599.97	0.536693
80.3659	1600.86	0.587712
80.4092	1601.87	0.694633
80.4525	1602.77	0.476195
80.4958	1603.57	0.478939
80.5391	1604.53	0.354615
80.5824	1604.9	0.351933
80.6257	1605.55	0.583611
80.669	1606.68	0.509813
80.7123	1607.67	0.714343
80.7556	1608.51	0.553576
80.7989	1609.36	0.680233
80.8422	1610.48	0.560355
80.8855	1610.95	0.649386
80.9288	1611.81	0.396145
80.9721	1613.05	0.538038
81.0154	1614.18	0.502664
81.0587	1614.91	0.524707
81.102	1615.37	0.485512
81.1453	1616.31	0.430894
81.1886	1617.83	0.344735
81.2319	1618.55	0.402301
81.2752	1619.87	0.331842
81.3185	1621.2	0.375466
81.3618	1621.9	0.543924
81.4051	1622.41	0.333724
81.4484	1623.09	0.303267
81.4917	1624.13	0.312922
81.535	1625.13	0.612128
81.5783	1626.1	0.669547
81.6216	1626.76	0.504899
81.6649	1627.28	0.611241
81.7082	1628	0.598944
81.7515	1628.71	0.576312
81.7948	1629.38	0.556439
81.8381	1630.57	0.742712
81.8814	1631.88	0.511385
81.9247	1632.82	0.66009
81.968	1633.49	0.576188
82.0113	1634.16	0.665282
82.0546	1635.08	0.75381
82.0979	1636.5	0.812402
82.1412	1637.42	1.26068
82.1845	1638.22	0.666144
82.2278	1638.78	0.661395
82.2711	1639.85	0.467654
82.3144	1641.01	0.595326
82.3577	1641.7	0.655021
82.401	1642.68	0.70144
82.4443	1643.29	0.647964
82.4876	1644.36	0.580788
82.5309	1645.11	0.640036
82.5742	1646.23	0.678111
82.6175	1646.99	0.62974
82.6608	1647.88	0.660948
82.7041	1648.88	0.595347
82.7474	1649.99	0.495371
82.7907	1650.8	0.431951
82.834	1651.37	0.55101
82.8773	1651.98	0.559095
82.9206	1653.13	0.559935
82.9639	1654.23	0.554495
83.0072	1655.46	0.540058
83.0505	1656.45	0.299494
83.0938	1657.09	0.478043
83.1371	1657.69	0.456178
83.1804	1658.37	0.447138
83.2237	1658.95	0.383366
83.267	1659.58	0.441309
83.3103	1660.37	0.542983
83.3536	1661.5	0.519419
83.3969	1663.02	0.589111
83.4402	1663.44	0.50725
83.4835	1664.84	-0.0375905
83.5268	1665.94	0.368462
83.5701	1666.49	0.635685
83.6134	1667.52	0.625611
83.6567	1668.77	0.461558
83.7	1669.71	0.623526
83.7433	1670.64	0.566787
83.7866	1671.73	0.539984
83.8299	1672.93	0.559769
83.8732	1674.07	0.582823
83.9165	1675	0.436159
83.9598	1676.64	0.555713
84.0031	1677.48	0.514514
84.0464	1678.63	0.469245
84.0897	1679.6	0.596777
84.133	1680.76	0.412004
84.1763	1681.99	0.577737
84.2196	1682.33	0.522346
84.2629	1683.14	0.370469
84.3062	1684.19	0.430798
84.3495	1684.98	0.272603
84.3928	1685.4	0.539771
84.4361	1685.9	0.559053
84.4794	1687.13	0.469731
84.5227	1688.11	0.477564
84.566	1689.22	0.438367
84.6093	1689.97	0.327432
84.6526	1690.38	0.551563
84.6959	1691.66	0.503036
84.7392	1692.88	0.507584
84.7825	1693.63	0.454353
84.8258	1694.41	0.357855
84.8691	1694.91	0.499431
84.9124	1695.76	0.561666
84.9557	1696.93	0.621537
84.999	1698.2	0.623996
85.0452	1699.33	0.657044
85.0914	1700.31	0.777701
85.1376	1701	0.599669
85.1838	1702.03	0.596398
85.23	1702.41	0.314248
85.2762	1703.13	0.637497
85.3224	1703.67	0.539206
85.3686	1704.42	0.584853
85.4148	1705.77	0.486884
85.4611	1706.52	0.331432
85.5073	1707.45	0.56129
85.5535	1708.4	0.554946
85.5997	1709.11	0.509443
85.6459	1709.86	0.364535
85.6921	1710.87	0.519709
85.7383	1711.69	0.543525
85.7845	1713.05	0.178922
85.8307	1713.98	0.422033
85.8769	1714.86	0.459937
85.9231	1715.8	0.509981
85.9693	1716.72	0.444085
86.0173	1717.87	0.557759
86.0687	1718.84	0.530177
86.12	1719.94	0.518924
86.1714	1721.26	0.530204
86.2228	1722.34	0.542703
86.2742	1723.35	0.708516
86.3256	1724.6	0.594498
86.377	1725.61	0.596073
86.4283	1726.62	0.570125
86.4797	1727.78	0.418257
86.5311	1729.06	0.537503
86.5825	1730.46	0.598856
86.6339	1731.4	0.608864
86.6853	1732.86	0.564479
86.7366	1734.23	0.579095
86.788	1735.68	0.57881
86.8394	1736.79	0.660276
86.8908	1738.08	0.627802
86.9422	1739.04	0.631466
86.9936	1740.16	0.4867
87.0449	1741.14	0.568969
87.0963	1742.59	0.446598
87.1477	1743.46	0.443548
87.1991	1744.32	0.364444
87.2505	1745.28	0.40323
87.3018	1746.49	0.51142
87.3532	1747.76	0.44034
87.4046	1749.34	0.304335
87.456	1750.93	0.26847
87.5074	1752.11	0.369194
87.5588	1753.11	0.408761
87.6101	1754.33	0.412769
87.6615	1755.15	0.241088
87.7129	1756.27	0.233808
87.7643	1757.29	0.176973
87.8157	1758.31	0.578958
87.8671	1759.72	0.429352
87.9184	1760.95	0.475633
87.9698	1762.3	0.512727
88.0212	1763.73	0.377192
88.0726	1764.66	0.587984
88.124	1765.98	0.588627
88.1753	1767.1	0.559687
88.2267	1767.94	0.407801
88.2781	1769.07	0.338466
88.3295	1770.19	0.255289
88.3809	1770.87	0.315341
88.4323	1771.67	0.226673
88.4836	1772.63	0.300561
88.535	1773.19	0.614381
88.5864	1774.03	0.669103
88.6378	1775.09	0.408359
88.6892	1776.37	0.675257
88.7405	1777.19	0.674326
88.7919	1778.08	0.515307
88.8433	1779.1	0.55902
88.8947	1779.88	0.246562
88.9461	1781.2	0.212728
88.9975	1782.57	0.415802
89.0488	1783.63	0.39777
89.1002	1784.41	0.435706
89.1516	1785.61	0.359832
89.203	1787.05	0.518381
89.2544	1787.79	0.531193
89.3057	1788.67	0.663686
89.3571	1789.35	0.644564
89.4085	1790.42	0.66725
89.4599	1792.17	0.675861
89.5113	1792.65	0.727055
89.5627	1793.79	0.730344
89.614	1795.16	0.667431
89.6654	1796.02	0.569005
89.7168	1796.73	0.533756
89.7682	1797.84	0.593173
89.8196	1799.01	0.57476
89.8709	1799.77	0.604099
89.9223	1800.86	0.505554
89.9737	1801.58	0.400372
90.0251	1802.56	0.536351
90.0765	1803.66	0.508339
90.1279	1805.34	0.606688
90.1792	1806.56	0.567848
90.2306	1807.05	0.657238
90.282	1807.85	0.639129
90.3334	1809.11	0.611857
90.3848	1810.27	0.255239
90.4361	1811.15	0.536481
90.4875	1812.45	0.718495
90.5389	1813.61	0.539531
90.5903	1814.23	0.615698
90.6417	1815.71	0.601602
90.6931	1817.31	0.5441
90.7444	1818.75	0.516784
90.7958	1820.23	0.611595
90.8472	1821.83	0.57157
90.8986	1822.87	0.530807
90.95	1824.1	0.603143
91.0014	1825.43	0.720098
91.0527	1826.96	0.588244
91.1041	1828.21	0.662322
91.1555	1829.46	0.608195
91.2069	1830.28	0.614254
91.2583	1831.25	0.566615
91.3096	1832.69	0.610339
91.361	1833.71	0.549038
91.4124	1834.62	0.56201
91.4638	1835.79	0.581785
91.5152	1836.42	0.606621
91.5666	1837.6	0.664596
91.6179	1838.8	0.704384
91.6693	1840.2	0.715529
91.7207	1841.67	0.727331
91.7721	1843.02	0.653205
91.8235	1844.39	0.580874
91.8748	1845.68	0.632206
91.9262	1846.66	0.54699
91.9776	1847.59	0.514845
92.029	1849.05	0.560174
92.0804	1849.95	0.565427
92.1318	1850.95	0.660712
92.1831	1851.55	0.545505
92.2345	1852.77	0.511223
92.2859	1853.71	0.235368
92.3373	1854.73	0.455746
92.3887	1856.29	0.528142
92.44	1857.19	0.465137
92.4914	1858.56	0.507725
92.5428	1859.48	0.527884
92.5942	1860.7	0.580625
92.6456	1862.15	0.479988
92.697	1863.33	0.525178
92.7483	1864.23	0.613502
92.7997	1864.99	0.59615
92.8511	1866.21	0.58053
92.9025	1867.49	0.492295
92.9539	1868.47	0.563173
93.0052	1869.74	0.525126
93.0566	1871.01	0.506547
93.108	1872.21	0.416103
93.1594	1873.5	0.609171
93.2108	1874.85	0.611012
93.2622	1875.89	0.519125
93.3135	1877.45	0.55294
93.3649	1878.57	0.666749
93.4163	1879.72	0.566345
93.4677	1880.47	0.58866
93.5191	1881.6	0.601642
93.5704	1882.67	0.481778
93.6218	1884.17	0.59547
93.6732	1885.65	0.534962
93.7246	1886.77	0.544565
93.776	1887.68	0.558622
93.8274	1888.86	0.764228
93.8787	1889.94	0.676269
93.9301	1891.26	0.686375
93.9815	1892.33	0.604516
94.0329	1893.49	0.599586
94.0843	1894.58	0.587243
94.1356	1895.52	0.58238
94.187	1896.79	0.622331
94.2384	1898.07	0.53614
94.2898	1899.51	0.575952
94.3412	1900.78	0.515594
94.3926	1901.9	0.341514
94.4439	1903.02	0.419815
94.4953	1903.9	0.61818
94.5467	1904.73	0.70288
94.5981	1905.93	0.597293
94.6495	1906.96	0.695391
94.7009	1908.07	0.592846
94.7522	1908.68	0.715604
94.8036	1909.5	0.503954
94.855	1910.29	0.480143
94.9064	1911.52	0.596668
94.9578	1912.93	0.442752
95.0091	1913.72	0.602572
95.0605	1914.82	0.352925
95.1119	1915.9	0.377804
95.1633	1917.23	0.467927
95.2147	1918.32	0.469053
95.2661	1919.43	0.598695
95.3174	1920	0.552407
95.3688	1921.06	0.640807
95.4202	1921.76	0.533941
95.4716	1922.68	0.595841
95.523	1923.88	0.452234
95.5743	1924.86	0.516763
95.6257	1925.87	0.646186
95.6771	1926.92	0.502998
95.7285	1927.97	0.530077
95.7799	1929.23	0.513072
95.8313	1929.99	0.536798
95.8826	1931.07	0.561402
95.934	1931.61	0.383981
95.9854	1932.31	0.331949
96.0368	1933.99	0.596329
96.0882	1934.81	0.546419
96.1395	1935.7	0.512014
96.1909	1936.54	0.317385
96.2423	1937.57	0.579456
96.2937	1938.41	0.545152
96.3451	1939.17	0.474976
96.3964	1939.99	0.377344
96.4478	1941	0.515749
96.4992	1942.19	0.423262
96.5506	1943.19	0.481732
96.602	1943.96	0.41679
96.6534	1945.03	0.532394
96.7047	1946.24	0.581384
96.7561	1947.44	0.542022
96.8075	1948.34	0.525709
96.8589	1949.4	0.533941
96.9103	1950.61	0.575275
96.9616	1951.63	0.546718
97.0144	1952.37	0.526885
97.0713	1953.63	0.568517
97.1282	1955.02	0.552185
97.1851	1956.29	0.554728
97.242	1957.35	0.428943
97.2989	1958.05	0.528775
97.3558	1959.56	0.565888
97.4127	1960.9	0.537163
97.4696	1962.08	0.475651
97.5265	1963.42	0.647423
97.5834	1964.59	0.526649
97.6403	1965.93	0.468452
97.6972	1967.33	0.55465
97.7541	1968.51	0.552648
97.811	1969.9	0.586486
97.8679	1970.74	0.590703
97.9248	1971.65	0.35808
97.9816	1972.69	0.495213
98.0432	1973.89	0.403384
98.1069	1974.98	0.323735
98.1706	1976.28	0.616799
98.2344	1977.53	0.627097
98.2981	1978.55	0.603871
98.3618	1979.83	0.665318
98.4256	1981.51	0.56461
98.4893	1982.57	0.550919
98.553	1983.85	0.443525
98.6168	1985.11	0.150431
98.6805	1986.2	0.596238
98.7442	1987.49	0.627004
98.808	1988.67	0.534106
98.8717	1989.78	0.616527
98.9354	1991.28	0.624802
98.9992	1992.42	0.602699
99.0629	1993.85	0.474761
99.1266	1995.21	0.526104
99.1904	1996.6	0.615221
[truncated: 942 more rows]

## Sheet: GrainSizeLongCore
Depth (cm)	Year BP	Fraction Grains≤15.1µ		Year BP2	Weighted Median	1Sigma	2Sigma
2.93696	-8.12904	0.550698		-9.69849	0.549826	0.553452	0.559434
3.37391	0.181077	0.499869		4.67337	0.51574	0.533511	0.539493
3.81087	8.48977	0.533773		19.0452	0.555823	0.579375	0.583363
4.24783	16.7953	0.537799		33.4171	0.556129	0.589346	0.593334
4.68478	25.1091	0.579593		47.7889	0.493003	0.561428	0.571399
5.12174	32.9776	0.59006		62.1608	0.55979	0.59134	0.603305
5.5587	39.4841	0.51345		76.5327	0.511111	0.551458	0.571399
5.99565	45.9696	0.559687		90.9045	0.548272	0.617263	0.623246
6.43261	52.4281	0.419208		105.276	0.514721	0.615269	0.623246
6.86957	58.9398	0.558591		119.648	0.433053	0.503599	0.529522
7.30652	65.4543	0.591123		134.02	0.424689	0.503599	0.52354
7.74348	71.9092	0.461039		148.392	0.411922	0.473687	0.521546
8.18043	78.4117	0.547499		162.764	0.413815	0.463717	0.513569
8.61739	84.9284	0.517899		177.136	0.423154	0.469699	0.505593
9.05435	91.4421	0.534166		191.508	0.432764	0.473687	0.501605
9.4913	97.9013	0.620907		205.879	0.439407	0.47967	0.505593
9.92826	104.411	0.543133		220.251	0.444761	0.481664	0.505593
10.3652	112.743	0.426846		234.623	0.447778	0.487646	0.509581
10.8022	121.028	0.478841		248.995	0.453317	0.495622	0.511575
11.2391	129.047	0.517127		263.367	0.458003	0.497617	0.513569
11.6761	137.156	0.314392		277.739	0.463054	0.501605	0.513569
11.8527	140.583	0.397669		292.111	0.468637	0.503599	0.515564
12.424	151.392	0.373016		306.482	0.471733	0.503599	0.515564
13.0067	162.279	0.413028		320.854	0.47121	0.503599	0.517558
13.578	173.155	0.433603		335.226	0.473047	0.509581	0.52354
14.1493	184.139	0.403957		349.598	0.479428	0.513569	0.539493
14.7207	195.024	0.45767		363.97	0.48644	0.517558	0.539493
15.292	206.942	0.424024		378.342	0.488031	0.519552	0.541487
15.8633	220.417	0.482307		392.714	0.488039	0.52354	0.543481
16.4347	235.56	0.449548		407.085	0.491361	0.525534	0.563422
17.006	250.52	0.479699		421.457	0.492315	0.527528	0.565416
17.5773	265.805	0.421949		435.829	0.494481	0.531517	0.603305
18.4413	285.933	0.399853		450.201	0.495539	0.531517	0.603305
18.9226	297.3	0.50181		464.573	0.49833	0.533511	0.603305
19.4039	308.813	0.462167		478.945	0.501917	0.537499	0.607293
19.8852	319.509	0.507808		493.317	0.503487	0.541487	0.607293
20.3665	328.648	0.485783		507.688	0.50446	0.551458	0.607293
20.8477	337.766	0.511022		522.06	0.510002	0.55744	0.607293
21.329	348.117	0.488887		536.432	0.510465	0.555446	0.605299
21.8103	360.151	0.479052		550.804	0.51663	0.559434	0.607293
22.2916	370.617	0.473994		565.176	0.520299	0.559434	0.607293
22.7729	381.705	0.454308		579.548	0.529559	0.565416	0.607293
23.2542	392.5	0.420341		593.92	0.53374	0.563422	0.607293
23.7355	401.24	0.518659		608.291	0.535199	0.561428	0.607293
24.2168	410.968	0.511978		622.663	0.535306	0.559434	0.605299
24.6981	420.617	0.510942		637.035	0.539706	0.567411	0.607293
25.1794	430.453	0.497928		651.407	0.543577	0.571399	0.607293
25.6606	437.507	0.54156		665.779	0.546896	0.573393	0.609287
26.1419	446.522	0.525861		680.151	0.544869	0.567411	0.607293
26.6232	456.219	0.529122		694.523	0.542739	0.561428	0.607293
27.1045	463.319	0.37767		708.894	0.540625	0.561428	0.607293
27.5858	471.185	0.499862		723.266	0.541242	0.563422	0.607293
28.0671	479.997	0.535048		737.638	0.541519	0.565416	0.607293
28.5967	487.821	0.471671		752.01	0.541087	0.565416	0.607293
29.105	496.432	0.478858		766.382	0.542006	0.565416	0.607293
29.6133	504.916	0.608183		780.754	0.543682	0.569405	0.607293
30.2667	516.777	0.426588		795.126	0.54377	0.567411	0.607293
30.7122	523.665	0.505235		809.497	0.543622	0.567411	0.605299
31.1578	532.475	0.566146		823.869	0.54485	0.567411	0.605299
31.6033	540.928	0.50169		838.241	0.546317	0.569405	0.603305
32.0489	549.98	0.511221		852.613	0.547009	0.571399	0.605299
32.4944	557.192	0.431341		866.985	0.546516	0.571399	0.605299
32.9373	565.751	0.525528		881.357	0.546724	0.571399	0.603305
33.4545	576.078	0.557422		895.729	0.548696	0.575387	0.603305
33.9718	585.363	0.527633		910.101	0.547844	0.571399	0.603305
34.489	593.356	0.532057		924.472	0.549951	0.577381	0.605299
35.0063	603.517	0.553886		938.844	0.548526	0.575387	0.605299
35.5235	613.859	0.550624		953.216	0.549226	0.577381	0.605299
36.0408	625.058	0.57374		967.588	0.548254	0.575387	0.603305
36.558	636.326	0.553087		981.96	0.549348	0.577381	0.603305
37.0753	647.911	0.60721		996.332	0.548177	0.577381	0.605299
37.5925	662.015	0.522698		1010.7	0.547048	0.573393	0.603305
38.1098	673.022	0.543953		1025.08	0.546542	0.575387	0.601311
38.6271	681.829	0.555512		1039.45	0.544628	0.575387	0.597322
39.1443	689.902	0.521069		1053.82	0.543279	0.567411	0.595328
39.6616	697.406	0.541726		1068.19	0.543611	0.571399	0.593334
40.1788	704.227	0.550593		1082.56	0.540836	0.563422	0.595328
40.6961	714.123	0.500989		1096.93	0.540805	0.565416	0.59134
41.2133	723.843	0.608269		1111.31	0.539103	0.561428	0.593334
41.5278	728.943	0.514623		1125.68	0.539042	0.561428	0.59134
42.0451	739.678	0.512923		1140.05	0.536065	0.559434	0.59134
42.5296	749.568	0.563276		1154.42	0.533959	0.559434	0.59134
43.0469	760.537	0.546937		1168.79	0.533003	0.55744	0.59134
43.5641	770.514	0.564587		1183.17	0.530131	0.555446	0.59134
44.0814	780.218	0.546673		1197.54	0.53001	0.553452	0.59134
44.5986	790.858	0.475207		1211.91	0.529236	0.549464	0.59134
45.1159	801.626	0.54963		1226.28	0.526658	0.547469	0.59134
45.6331	811.514	0.575916		1240.65	0.520834	0.543481	0.589346
46.1976	823.127	0.513155		1255.03	0.517332	0.541487	0.587352
46.7149	837.538	0.556808		1269.4	0.51871	0.543481	0.589346
47.2322	849.018	0.519712		1283.77	0.515135	0.541487	0.581369
47.7494	861.274	0.531357		1298.14	0.511642	0.541487	0.565416
48.2667	873.337	0.543934		1312.51	0.508578	0.539493	0.559434
48.7839	885.159	0.560463		1326.88	0.503411	0.535505	0.559434
49.3012	896.262	0.558562		1341.26	0.503734	0.535505	0.561428
49.4957	900.916	0.521488		1355.63	0.50608	0.537499	0.563422
50.0129	911.626	0.564887		1370	0.50827	0.539493	0.565416
50.5302	922.254	0.607571		1384.37	0.512194	0.541487	0.573393
51.0475	933.32	0.559303		1398.74	0.514099	0.545475	0.585358
51.5647	942.592	0.57929		1413.12	0.517207	0.547469	0.593334
52.082	953.79	0.568964		1427.49	0.519669	0.555446	0.601311
52.5992	964.167	0.524123		1441.86	0.51958	0.55744	0.599316
53.1165	974.404	0.591634		1456.23	0.520236	0.55744	0.599316
53.6337	984.736	0.511797		1470.6	0.523768	0.565416	0.601311
54.151	996.332	0.557288		1484.97	0.525946	0.565416	0.601311
54.6682	1008.13	0.557559		1499.35	0.527693	0.571399	0.601311
55.1855	1020.12	0.581485		1513.72	0.529438	0.573393	0.601311
55.7027	1034.18	0.5486		1528.09	0.52941	0.571399	0.601311
56.22	1046.38	0.477875		1542.46	0.534693	0.585358	0.603305
56.7197	1059.51	0.537945		1556.83	0.536634	0.585358	0.603305
57.2195	1074.18	0.550023		1571.21	0.539902	0.585358	0.603305
57.7192	1088.31	0.557543		1585.58	0.540968	0.587352	0.603305
58.2189	1104.31	0.562727		1599.95	0.540211	0.585358	0.603305
58.7187	1117.9	0.54317		1614.32	0.545031	0.587352	0.603305
59.2184	1132.44	0.535208		1628.69	0.54747	0.587352	0.605299
59.7182	1144.11	0.497321		1643.07	0.550581	0.589346	0.609287
60.2179	1156.51	0.510078		1657.44	0.551055	0.587352	0.607293
60.7176	1167.76	0.527119		1671.81	0.552262	0.587352	0.609287
61.2174	1180.01	0.534441		1686.18	0.558265	0.589346	0.611281
61.7171	1192.81	0.500125		1700.55	0.560206	0.587352	0.611281
62.2168	1204.5	0.590528		1714.92	0.560661	0.587352	0.611281
62.7166	1217.48	0.51417		1729.3	0.562985	0.589346	0.611281
63.3261	1231.4	0.543256		1743.67	0.563902	0.589346	0.611281
63.8258	1243.87	0.534251		1758.04	0.566834	0.59134	0.611281
64.3255	1257.98	0.532077		1772.41	0.568448	0.589346	0.611281
64.8253	1272.44	0.543853		1786.78	0.569148	0.59134	0.613275
65.325	1285.5	0.483787		1801.16	0.56973	0.595328	0.613275
65.8247	1296.99	0.516686		1815.53	0.571134	0.599316	0.615269
66.3245	1309.1	0.47043		1829.9	0.571999	0.599316	0.615269
66.8242	1320.53	0.48973		1844.27	0.574869	0.601311	0.623246
67.3239	1330.43	0.483416		1858.64	0.575202	0.601311	0.62524
67.8237	1339.2	0.526185		1873.02	0.575551	0.603305	0.62524
68.3234	1348.2	0.548775		1887.39	0.575166	0.601311	0.62524
68.8232	1357.29	0.537304		1901.76	0.571591	0.599316	0.62524
69.3229	1364.37	0.447458		1916.13	0.572108	0.599316	0.627234
69.8226	1373.51	0.517442		1930.5	0.568684	0.599316	0.627234
70.3224	1381.53	0.446578		1944.87	0.563655	0.597322	0.62524
70.8221	1393.68	0.470481		1959.25	0.559267	0.597322	0.62524
71.3218	1404.46	0.524595		1973.62	0.555057	0.595328	0.623246
71.8216	1414.22	0.516369		1987.99	0.554295	0.595328	0.623246
72.3213	1425.22	0.529663		2002.36	0.549926	0.581369	0.599316
72.8211	1435.79	0.533261		2016.73	0.546392	0.573393	0.599316
73.3208	1446.1	0.53776		2031.11	0.543015	0.571399	0.599316
73.9003	1459.26	0.563793		2045.48	0.541264	0.573393	0.599316
73.945	1460.31	0.49936		2059.85	0.538525	0.571399	0.599316
74.4675	1472.27	0.500232		2074.22	0.538675	0.573393	0.599316
74.99	1484.54	0.47654		2088.59	0.542493	0.575387	0.599316
75.5125	1496.27	0.510518		2102.96	0.540815	0.575387	0.601311
76.035	1508.08	0.540343		2117.34	0.545102	0.583363	0.613275
76.5575	1519.86	0.550401		2131.71	0.550714	0.589346	0.611281
77.08	1532.75	0.580628		2146.08	0.554102	0.589346	0.617263
77.6025	1542.85	0.60469		2160.45	0.558827	0.589346	0.619258
78.125	1553.53	0.467305		2174.82	0.562152	0.59134	0.621252
78.9635	1573.15	0.498423		2189.2	0.561378	0.589346	0.619258
79.4403	1581.94	0.486131		2203.57	0.5651	0.59134	0.619258
79.9171	1590.72	0.588756		2217.94	0.56503	0.59134	0.619258
80.5706	1604.77	0.555098		2232.31	0.565528	0.589346	0.619258
81.0474	1614.72	0.595493		2246.68	0.566215	0.59134	0.621252
81.5242	1624.87	0.55229		2261.06	0.566029	0.589346	0.619258
82.001	1633.97	0.571632		2275.43	0.568021	0.593334	0.621252
82.4777	1644.07	0.524968		2289.8	0.567705	0.593334	0.621252
82.9545	1654.07	0.55257		2304.17	0.568973	0.593334	0.621252
83.4313	1663.39	0.593097		2318.54	0.56851	0.593334	0.621252
83.9081	1674.68	0.526265		2332.91	0.567577	0.59134	0.619258
84.3848	1685.35	0.55445		2347.29	0.569612	0.593334	0.619258
84.8616	1694.76	0.535521		2361.66	0.568928	0.593334	0.619258
85.3384	1703.86	0.561505		2376.03	0.572166	0.597322	0.623246
85.9919	1717.27	0.576658		2390.4	0.574206	0.603305	0.627234
86.4687	1727.57	0.542789		2404.77	0.577933	0.607293	0.62524
87.1223	1743.24	0.612428		2419.15	0.577504	0.605299	0.627234
87.599	1754.1	0.565534		2433.52	0.578153	0.601311	0.627234
88.0758	1764.75	0.588513		2447.89	0.579913	0.603305	0.631222
88.5526	1773.62	0.576281		2462.26	0.581337	0.603305	0.629228
89.0294	1783.29	0.571996		2476.63	0.583822	0.609287	0.63521
89.6829	1796.26	0.516156		2491.01	0.585381	0.609287	0.639199
90.1597	1806.06	0.574208		2505.38	0.586814	0.613275	0.643187
90.6365	1815.54	0.590586		2519.75	0.588471	0.613275	0.639199
91.1132	1828.46	0.6028		2534.12	0.58859	0.615269	0.647175
91.59	1838.11	0.575398		2548.49	0.587566	0.615269	0.653158
92.0668	1849.71	0.535137		2562.86	0.590742	0.617263	0.655152
92.8939	1867.33	0.565354		2577.24	0.591452	0.617263	0.653158
93.3974	1879.22	0.614289		2591.61	0.590448	0.617263	0.655152
93.8742	1889.88	0.582717		2605.98	0.590987	0.617263	0.647175
94.351	1900.98	0.578871		2620.35	0.592169	0.621252	0.657146
94.8277	1909.91	0.599574		2634.72	0.59099	0.621252	0.655152
95.3045	1919.82	0.627441		2649.1	0.594099	0.621252	0.655152
95.7813	1929.27	0.578063		2663.47	0.594207	0.623246	0.657146
96.2581	1937.83	0.597173		2677.84	0.594425	0.62524	0.653158
96.7348	1946.98	0.510577		2692.21	0.595781	0.62524	0.657146
97.1884	1956.34	0.54119		2706.58	0.597197	0.627234	0.657146
97.4419	1961.49	0.559121		2720.95	0.596989	0.62524	0.657146
97.9187	1971.54	0.531692		2735.33	0.596478	0.629228	0.657146
98.3955	1980.68	0.541505		2749.7	0.595104	0.62524	0.649169
98.8723	1989.79	0.599917		2764.07	0.596816	0.627234	0.655152
99.349	1999.46	0.560038		2778.44	0.597566	0.627234	0.657146
99.8258	2008.81	0.563555		2792.81	0.599395	0.631222	0.657146
100.303	2016.61	0.542982
100.779	2023.79	0.543787
101.256	2030.68	0.547183
101.733	2039.24	0.570792
102.21	2046.99	0.566068
102.686	2053.84	0.506239
103.163	2062.06	0.467638
103.64	2069.51	0.464392
104.34	2079.11	0.557901
105.04	2090.87	0.590968
105.74	2102.45	0.505553
106.44	2115.05	0.476407
106.945	2123.71	0.519093
107.45	2132.71	0.560846
107.954	2141.84	0.574886
108.459	2151.4	0.524835
108.964	2160.33	0.569129
109.469	2167.89	0.572412
109.973	2177.73	0.602215
110.478	2186.84	0.593864
110.983	2196.55	0.578409
111.488	2204.26	0.575623
111.992	2212.48	0.621317
112.497	2222.51	0.577727
113.002	2231.2	0.592209
113.507	2240.94	0.573968
114.14	2252.11	0.526497
114.645	2259.84	0.578321
115.654	2277.04	0.559661
116.159	2286.82	0.565667
116.664	2297.46	0.560589
117.073	2305.5	0.532668
117.578	2315	0.546339
118.083	2326.65	0.557641
118.588	2336.33	0.545286
119.092	2346.25	0.598729
119.597	2354.31	0.615852
120.102	2361.71	0.574243
120.607	2371.57	0.571126
121.111	2384.94	0.52342
121.641	2398.05	0.577341
122.146	2412.72	0.595155
122.65	2423.23	0.570584
123.155	2431.39	0.581003
124.163	2448.26	0.553594
124.71	2456.24	0.586827
125.257	2464.66	0.557567
125.803	2474.52	0.59949
126.35	2482.61	0.616437
126.897	2491.32	0.601621
127.443	2503.14	0.593435
127.99	2513.5	0.572573
128.537	2521.54	0.599844
129.083	2532.33	0.536657
129.63	2543.23	0.572819
130.177	2553.09	0.615086
130.723	2562.87	0.550914
131.27	2571.07	0.583769
131.89	2582.76	0.593825
132.39	2590.86	0.567188
132.89	2598.74	0.600333
133.39	2606.91	0.574317
133.89	2615.12	0.556084
134.39	2624.47	0.557357
134.89	2635.14	0.586318
135.39	2642.98	0.61689
135.89	2652.88	0.658623
136.39	2662.42	0.57013
136.89	2672.29	0.630278
137.39	2681.15	0.613614
137.89	2689.48	0.608249
138.39	2698.41	0.635664
138.89	2706.34	0.615156
139.39	2714.65	0.617287
139.89	2723.13	0.595428
140.39	2731.45	0.632995

## Sheet: RawLongCoreGrainSize
2.5	0.011482	0.013183	0.015136	0.017378	0.019953	0.022909	0.026303	0.0302	0.034674	0.039811	0.045709	0.052481	0.060256	0.069183	0.079433	0.091201	0.104713	0.120226	0.138038	0.158489	0.18197	0.20893	0.239883	0.275423	0.316228	0.363078	0.416869	0.47863	0.549541	0.630957	0.724436	0.831764	0.954993	1.09648	1.25893	1.44544	1.65959	1.90546	2.18776	2.51189	2.88403	3.31131	3.80189	4.36516	5.01187	5.7544	6.60693	7.58578	8.70964
3	0	0	0	0	0	0	0	0	0	0	0	0	0	0	0	0	0	0	0	0	0	0	0	0	0	0	0	0.091678	0.237782	0.394925	0.516441	0.634272	0.739418	0.847501	0.964355	1.10016	1.25553	1.42953	1.61503	1.80871	2.00922	2.21718	2.43484	2.66179	2.9003	3.1446	3.39404	3.63662	3.86954
3.5	0	0	0	0	0	0	0	0	0	0	0	0	0	0	0	0	0	0	0	0	0	0	0	0	0	0	0	0.081644	0.224912	0.381783	0.50615	0.62924	0.741068	0.855812	0.977292	1.11376	1.2641	1.42611	1.59206	1.75816	1.92292	2.08699	2.25277	2.42107	2.59508	2.77248	2.9552	3.13741	3.32089
4	0	0	0	0	0	0	0	0	0	0	0	0	0	0	0	0	0	0	0	0	0	0	0	0	0	0	0	0.07972	0.232295	0.400454	0.534659	0.668372	0.790532	0.916005	1.04839	1.19621	1.35807	1.5317	1.70905	1.88625	2.06162	2.23566	2.41066	2.58742	2.76956	2.95528	3.14747	3.34095	3.53814
4.5	0	0	0	0	0	0	0	0	0	0	0	0	0	0	0	0	0	0	0	0	0	0	0	0	0	0	0	0.084972	0.234767	0.398444	0.527804	0.655728	0.772114	0.892279	1.02083	1.1671	1.33051	1.50922	1.69513	1.88389	2.07299	2.26187	2.4518	2.64234	2.83611	3.03009	3.22637	3.41886	3.60923
5	0	0	0	0	0	0	0	0	0	0	0	0	0	0	0	0	0	0	0	0	0	0	0	0	0	0	0	0.092984	0.253788	0.430124	0.570694	0.710887	0.839915	0.974295	1.11881	1.28354	1.46762	1.66898	1.87839	2.09046	2.3014	2.50936	2.7144	2.91472	3.11206	3.30279	3.48896	3.66545	3.83512
5.5	0	0	0	0	0	0	0	0	0	0	0	0	0	0	0	0	0	0	0	0	0	0	0	0	0	0	0	0.085632	0.246024	0.421899	0.561708	0.701445	0.830691	0.96664	1.11471	1.28567	1.47898	1.69272	1.91716	2.14614	2.3745	2.59869	2.81698	3.02578	3.22558	3.41212	3.58775	3.74897	3.90065
6	0	0	0	0	0	0	0	0	0	0	0	0	0	0	0	0	0	0	0	0	0	0	0	0	0	0	0	0.145699	0.29125	0.444005	0.560476	0.668948	0.760752	0.849969	0.942671	1.04919	1.17224	1.31299	1.46693	1.63184	1.80633	1.98992	2.18343	2.38563	2.5987	2.81921	3.05004	3.28494	3.52705
6.5	0	0	0	0	0	0	0	0	0	0	0	0	0	0	0	0	0	0	0	0	0	0	0	0	0	0	0	0.122175	0.275175	0.438695	0.565311	0.686489	0.792548	0.898807	1.01133	1.14124	1.29117	1.46272	1.65112	1.85416	2.06964	2.29548	2.53001	2.76806	3.00774	3.24049	3.46503	3.67231	3.86383
7	0	0	0	0	0	0	0	0	0	0	0	0	0	0	0	0	0	0	0	0	0	0	0	0	0	0	0	0.100075	0.216254	0.338033	0.429327	0.513478	0.58341	0.650694	0.720636	0.801961	0.897544	1.00905	1.13383	1.27124	1.42115	1.5838	1.75989	1.9474	2.1466	2.35177	2.56265	2.77083	2.9772
7.5	0	0	0	0	0	0	0	0	0	0	0	0	0	0	0	0	0	0	0	0	0	0	0	0	0	0	0	0.178468	0.367261	0.534844	0.687727	0.82216	0.942675	1.05846	1.17638	1.30616	1.44966	1.60748	1.77444	1.94827	2.12766	2.31208	2.50185	2.69475	2.89129	3.08629	3.2802	3.46594	3.64461
8	0	0	0	0	0	0	0	0	0	0	0	0	0	0	0	0	0	0	0	0	0	0	0	0	0	0	0	0.179307	0.379816	0.560295	0.725676	0.873356	1.00727	1.13716	1.26966	1.41483	1.57419	1.74827	1.93133	2.12068	2.31437	2.51117	2.7107	2.91	3.10897	3.3018	3.48833	3.66114	3.8205
8.5	0	0	0	0	0	0	0	0	0	0	0	0	0	0	0	0	0	0	0	0	0	0	0	0	0	0	0	0.153665	0.303447	0.46441	0.592449	0.715686	0.823697	0.929124	1.03553	1.15136	1.27759	1.4145	1.55725	1.7033	1.85051	1.99716	2.14204	2.28206	2.41638	2.54091	2.65651	2.76131	2.86061
9	0	0	0	0	0	0	0	0	0	0	0	0	0	0	0	0	0	0	0	0	0	0	0	0	0	0	0	0.12118	0.264775	0.415917	0.530302	0.63745	0.729082	0.820281	0.918053	1.03391	1.17151	1.33314	1.51503	1.71581	1.93419	2.16892	2.41909	2.67975	2.94888	3.21608	3.4777	3.71924	3.9364
9.5	0	0	0	0	0	0	0	0	0	0	0	0	0	0	0	0	0	0	0	0	0	0	0	0	0	0	0	0.134069	0.279584	0.432039	0.546825	0.652642	0.740664	0.825184	0.912774	1.01438	1.13382	1.27353	1.43065	1.6046	1.79509	2.00183	2.22471	2.45988	2.70615	2.95473	3.20335	3.43988	3.66259
10	0	0	0	0	0	0	0	0	0	0	0	0	0	0	0	0	0	0	0	0	0	0	0	0	0	0	0	0.133067	0.277884	0.429954	0.545338	0.653186	0.745201	0.836213	0.932895	1.04621	1.17914	1.33317	1.50395	1.68975	1.88942	2.10227	2.32831	2.5642	2.80966	3.05706	3.3053	3.54313	3.76922
10.5	0	0	0	0	0	0	0	0	0	0	0	0	0	0	0	0	0	0	0	0	0	0	0	0	0	0	0	0.175245	0.372432	0.545403	0.698281	0.829043	0.943079	1.05171	1.16438	1.29333	1.44248	1.61383	1.80292	2.00828	2.22927	2.46573	2.71816	2.9831	3.26003	3.53953	3.81862	4.08195	4.32398
11	0	0	0	0	0	0	0	0	0	0	0	0	0	0	0	0	0	0	0	0	0	0	0	0	0	0	0	0.176919	0.338977	0.509332	0.640678	0.763625	0.86851	0.970559	1.07607	1.19617	1.33366	1.48981	1.65978	1.8412	2.03226	2.23162	2.43861	2.64965	2.86403	3.07486	3.2811	3.47341	3.65062
11.5	0	0	0	0	0	0	0	0	0	0	0	0	0	0	0	0	0	0	0	0	0	0	0	0	0	0	0	0.130019	0.257636	0.391123	0.49226	0.585535	0.663295	0.737748	0.814343	0.902234	1.00424	1.12182	1.25166	1.39229	1.54251	1.70131	1.86799	2.03944	2.21503	2.38946	2.56301	2.72998	2.89284
12	0	0	0	0	0	0	0	0	0	0	0	0	0	0	0	0	0	0	0	0	0	0	0	0	0	0	0	0.137794	0.274422	0.416717	0.523833	0.622548	0.705312	0.786109	0.871796	0.973317	1.09445	1.23728	1.39788	1.57376	1.76204	1.95964	2.16388	2.36926	2.57349	2.76915	2.95552	3.12578	3.28214
12.5	0	0	0	0	0	0	0	0	0	0	0	0	0	0	0	0	0	0	0	0	0	0	0	0	0	0	0	0.099058	0.224011	0.351338	0.441186	0.519891	0.581444	0.640697	0.707059	0.793847	0.908238	1.05558	1.23498	1.44641	1.68822	1.95727	2.24967	2.55598	2.86991	3.17585	3.46703	3.7264	3.95057
13	0	0	0	0	0	0	0	0	0	0	0	0	0	0	0	0	0	0	0	0	0	0	0	0	0	0	0	0.074158	0.159018	0.244725	0.304481	0.355666	0.39416	0.429548	0.46768	0.516385	0.579179	0.657754	0.750086	0.855047	0.971583	1.09867	1.23568	1.38038	1.53326	1.69178	1.85992	2.03787	2.23645
13.5	0	0	0	0	0	0	0	0	0	0	0	0	0	0	0	0	0	0	0	0	0	0	0	0	0	0	0	0.079082	0.160214	0.241721	0.298405	0.346277	0.38135	0.412435	0.44498	0.486259	0.539704	0.606971	0.686376	0.776991	0.878022	0.988711	1.10858	1.23561	1.36992	1.50874	1.65477	1.80744	1.97583
14	0	0	0	0	0	0	0	0	0	0	0	0	0	0	0	0	0	0	0	0	0	0	0	0	0	0	0	0.051699	0.123079	0.187423	0.229215	0.265695	0.291821	0.315244	0.339991	0.37172	0.412922	0.464689	0.525598	0.595028	0.672745	0.758764	0.853456	0.955981	1.06708	1.18458	1.31001	1.44058	1.57981
14.5	0	0	0	0	0	0	0	0	0	0	0	0	0	0	0	0	0	0	0	0	0	0	0	0	0	0	0	0.115121	0.220421	0.32666	0.402328	0.467744	0.517967	0.564371	0.613751	0.675373	0.753223	0.84917	0.960578	1.08591	1.22374	1.3726	1.53136	1.69668	1.86788	2.04027	2.21555	2.39074	2.57309
15	0	0	0	0	0	0	0	0	0	0	0	0	0	0	0	0	0	0	0	0	0	0	0	0	0	0	0	0.151969	0.2883	0.430309	0.537889	0.636248	0.717112	0.792934	0.869258	0.955539	1.05499	1.16952	1.29646	1.43508	1.58497	1.74565	1.9166	2.09429	2.27726	2.4589	2.63856	2.81038	2.97858
15.5	0	0	0	0	0	0	0	0	0	0	0	0	0	0	0	0	0	0	0	0	0	0	0	0	0	0	0	0.112899	0.229902	0.351265	0.441263	0.522757	0.588957	0.651481	0.716025	0.791512	0.88116	0.986737	1.10574	1.23744	1.38141	1.53723	1.70445	1.87976	2.0618	2.24385	2.4247	2.59721	2.76373
16	0	0	0	0	0	0	0	0	0	0	0	0	0	0	0	0	0	0	0	0	0	0	0	0	0	0	0	0.083045	0.184202	0.29013	0.369209	0.442246	0.503405	0.563322	0.627107	0.70283	0.793086	0.899251	1.01855	1.14989	1.29256	1.44603	1.61009	1.78186	1.96041	2.13933	2.31709	2.48551	2.64467
16.5	0	0	0	0	0	0	0	0	0	0	0	0	0	0	0	0	0	0	0	0	0	0	0	0	0	0	0	0.155546	0.30898	0.473021	0.602283	0.725904	0.833604	0.938851	1.04595	1.16411	1.29473	1.43843	1.59063	1.74944	1.91371	2.08277	2.25636	2.43149	2.60724	2.77748	2.94125	3.09212	3.23201
17	0	0	0	0	0	0	0	0	0	0	0	0	0	0	0	0	0	0	0	0	0	0	0	0	0	0	0	0.127392	0.252834	0.384047	0.483263	0.574335	0.649507	0.720533	0.7927	0.875041	0.970752	1.08185	1.20589	1.34209	1.48968	1.64763	1.81475	1.98687	2.16179	2.33239	2.49722	2.64994	2.79342
17.5	0	0	0	0	0	0	0	0	0	0	0	0	0	0	0	0	0	0	0	0	0	0	0	0	0	0	0	0.141016	0.268233	0.399718	0.498062	0.587363	0.660696	0.730673	0.803519	0.888913	0.990152	1.10893	1.24214	1.38856	1.54727	1.71728	1.89764	2.08431	2.27536	2.46324	2.64609	2.81602	2.97454
18	0	0	0	0	0	0	0	0	0	0	0	0	0	0	0	0	0	0	0	0	0	0	0	0	0	0	0	0.131304	0.25641	0.386921	0.48545	0.575604	0.649767	0.719602	0.790313	0.870627	0.963325	1.06981	1.18715	1.31421	1.45037	1.59525	1.7487	1.90817	2.07308	2.23813	2.40306	2.56203	2.71765
18.5	0	0	0	0	0	0	0	0	0	0	0	0	0	0	0	0	0	0	0	0	0	0	0	0	0	0	0	0.142737	0.278776	0.422034	0.532407	0.635932	0.724479	0.811021	0.900958	1.0038	1.122	1.2568	1.40425	1.56245	1.72957	1.90365	2.08277	2.26215	2.43939	2.60741	2.76519	2.90737	3.03748
19	0	0	0	0	0	0	0	0	0	0	0	0	0	0	0	0	0	0	0	0	0	0	0	0	0	0	0	0.086261	0.202296	0.32448	0.415992	0.501122	0.572917	0.643634	0.719127	0.808955	0.916531	1.04408	1.18878	1.34923	1.5235	1.70907	1.90332	2.10044	2.29722	2.48535	2.66318	2.82414	2.97174
19.5	0	0	0	0	0	0	0	0	0	0	0	0	0	0	0	0	0	0	0	0	0	0	0	0	0	0	0	0.147503	0.291493	0.443296	0.560122	0.669514	0.762556	0.852709	0.945475	1.05077	1.1713	1.30855	1.45869	1.61999	1.79093	1.97012	2.15641	2.34577	2.53668	2.72235	2.90203	3.06913	3.2262
20	0	0	0	0	0	0	0	0	0	0	0	0	0	0	0	0	0	0	0	0	0	0	0	0	0	0	0	0.139042	0.277199	0.421488	0.530199	0.629713	0.711549	0.788693	0.866961	0.956094	1.05926	1.17814	1.3096	1.45247	1.60604	1.76971	1.94309	2.12306	2.30882	2.49434	2.67933	2.85733	3.03117
20.5	0	0	0	0	0	0	0	0	0	0	0	0	0	0	0	0	0	0	0	0	0	0	0	0	0	0	0	0.154457	0.305018	0.463382	0.58437	0.696258	0.789282	0.876924	0.964689	1.06258	1.17371	1.29987	1.43784	1.58648	1.74504	1.91288	2.08957	2.27195	2.45931	2.64587	2.8319	3.01147	3.18782
21	0	0	0	0	0	0	0	0	0	0	0	0	0	0	0	0	0	0	0	0	0	0	0	0	0	0	0	0.131173	0.254037	0.381204	0.476117	0.562186	0.632545	0.699402	0.768953	0.850971	0.949301	1.06629	1.19936	1.34721	1.50826	1.68057	1.86217	2.04807	2.23575	2.41767	2.59243	2.75333	2.90287
21.5	0	0	0	0	0	0	0	0	0	0	0	0	0	0	0	0	0	0	0	0	0	0	0	0	0	0	0	0.050715	0.122687	0.187274	0.227952	0.262081	0.284924	0.304555	0.325715	0.354686	0.394593	0.446897	0.510309	0.584144	0.66793	0.761321	0.864328	0.975717	1.09614	1.22336	1.35921	1.50085	1.65199
22	0	0	0	0	0	0	0	0	0	0	0	0	0	0	0	0	0	0	0	0	0	0	0	0	0	0	0	0.0491	0.133303	0.211917	0.26409	0.310622	0.346181	0.380771	0.419991	0.471669	0.539291	0.6247	0.725811	0.841268	0.969417	1.10842	1.2567	1.41059	1.56891	1.7267	1.88451	2.03808	2.19142
22.5	0	0	0	0	0	0	0	0	0	0	0	0	0	0	0	0	0	0	0	0	0	0	0	0	0	0	0	0.125858	0.246082	0.369503	0.459739	0.539575	0.602208	0.65949	0.717812	0.786878	0.871047	0.973023	1.091	1.22429	1.37195	1.53253	1.70441	1.88312	2.06661	2.24822	2.42772	2.59974	2.76869
23	0	0	0	0	0	0	0	0	0	0	0	0	0	0	0	0	0	0	0	0	0	0	0	0	0	0	0	0.16819	0.3299	0.499988	0.629848	0.749341	0.84763	0.938741	1.02845	1.12759	1.2402	1.36915	1.51212	1.66855	1.83772	2.01838	2.20899	2.40464	2.60287	2.79592	2.98275	3.15672	3.32111
23.5	0	0	0	0	0	0	0	0	0	0	0	0	0	0	0	0	0	0	0	0	0	0	0	0	0	0	0	0.13744	0.279602	0.428248	0.539841	0.641492	0.724083	0.800769	0.877616	0.965047	1.06734	1.18752	1.32371	1.47562	1.64261	1.82344	2.0165	2.21671	2.42127	2.62176	2.81638	2.99743	3.16746
24	0	0	0	0	0	0	0	0	0	0	0	0	0	0	0	0	0	0	0	0	0	0	0	0	0	0	0	0.1619	0.313558	0.472667	0.594405	0.707308	0.802047	0.89263	0.985022	1.0898	1.21033	1.34879	1.50206	1.66918	1.84926	2.04114	2.24351	2.45157	2.66295	2.86937	3.06919	3.25436	3.42698
24.5	0	0	0	0	0	0	0	0	0	0	0	0	0	0	0	0	0	0	0	0	0	0	0	0	0	0	0	0.080944	0.214918	0.357767	0.465919	0.568538	0.657374	0.746897	0.843311	0.956828	1.0895	1.24163	1.4075	1.58375	1.76761	1.95715	2.15158	2.34818	2.54792	2.74711	2.94883	3.14913	3.35316
25	0	0	0	0	0	0	0	0	0	0	0	0	0	0	0	0	0	0	0	0	0	0	0	0	0	0	0	0.078774	0.218078	0.367736	0.482347	0.592619	0.689845	0.789154	0.896689	1.02293	1.16953	1.33647	1.51719	1.70766	1.90441	2.10499	2.30827	2.51117	2.71455	2.91455	3.11416	3.30938	3.50502
25.5	0	0	0	0	0	0	0	0	0	0	0	0	0	0	0	0	0	0	0	0	0	0	0	0	0	0	0	0.086487	0.224949	0.373952	0.488795	0.599141	0.695878	0.793209	0.896546	1.01569	1.15224	1.30642	1.47252	1.64729	1.8281	2.01314	2.20167	2.39087	2.58133	2.76899	2.95606	3.13814	3.31921
26	0	0	0	0	0	0	0	0	0	0	0	0	0	0	0	0	0	0	0	0	0	0	0	0	0	0	0	0.089823	0.225597	0.36989	0.478873	0.581413	0.668994	0.75586	0.848262	0.956628	1.0837	1.2306	1.39251	1.56654	1.74991	1.94008	2.13522	2.33121	2.52752	2.71941	2.90934	3.09406	3.27979
26.5	0	0	0	0	0	0	0	0	0	0	0	0	0	0	0	0	0	0	0	0	0	0	0	0	0	0	0	0.090578	0.227525	0.373918	0.485534	0.591191	0.681847	0.771313	0.865162	0.973216	1.09768	1.23932	1.39326	1.55684	1.7279	1.90494	2.0874	2.27271	2.46164	2.65048	2.84194	3.03217	3.22615
27	0	0	0	0	0	0	0	0	0	0	0	0	0	0	0	0	0	0	0	0	0	0	0	0	0	0	0	0.090204	0.226657	0.375157	0.492114	0.606041	0.707143	0.808127	0.912405	1.02751	1.15295	1.28737	1.42503	1.56383	1.70375	1.84632	1.99414	2.14777	2.30927	2.47524	2.64648	2.81776	2.99297
27.5	0	0	0	0	0	0	0	0	0	0	0	0	0	0	0	0	0	0	0	0	0	0	0	0	0	0	0	0.092712	0.219185	0.354433	0.458227	0.556508	0.640657	0.722574	0.806231	0.898953	1.00095	1.111	1.22389	1.33763	1.45258	1.57119	1.69758	1.83511	1.98944	2.16177	2.3577	2.57499	2.82008
28	0	0	0	0	0	0	0	0	0	0	0	0	0	0	0	0	0	0	0	0	0	0	0	0	0	0	0	0.081967	0.225344	0.380775	0.502164	0.621409	0.729596	0.842247	0.964763	1.10682	1.2681	1.44674	1.63441	1.82654	2.02033	2.21476	2.41029	2.60503	2.79964	2.98855	3.17113	3.33974	3.49542
28.5	0	0	0	0	0	0	0	0	0	0	0	0	0	0	0	0	0	0	0	0	0	0	0	0	0	0	0	0.083865	0.225269	0.377482	0.494718	0.607814	0.707706	0.809221	0.917808	1.04306	1.18562	1.34464	1.51362	1.68966	1.87164	2.06001	2.2565	2.46033	2.67327	2.89026	3.11152	3.32824	3.54108
29	0	0	0	0	0	0	0	0	0	0	0	0	0	0	0	0	0	0	0	0	0	0	0	0	0	0	0	0.080357	0.223113	0.377399	0.496708	0.61224	0.71452	0.818299	0.928787	1.05555	1.19927	1.3593	1.52931	1.70643	1.88936	2.07818	2.27407	2.47561	2.68396	2.89379	3.10527	3.31033	3.51042
29.5	0	0	0	0	0	0	0	0	0	0	0	0	0	0	0	0	0	0	0	0	0	0	0	0	0	0	0	0.087265	0.229729	0.384315	0.505232	0.623108	0.728246	0.834778	0.94704	1.07359	1.21401	1.36659	1.52425	1.68362	1.84349	2.0047	2.16989	2.34041	2.52049	2.70917	2.91046	3.12003	3.34178
30	0	0	0	0	0	0	0	0	0	0	0	0	0	0	0	0	0	0	0	0	0	0	0	0	0	0	0	0.098478	0.237559	0.391551	0.516784	0.64281	0.76127	0.88754	1.02691	1.18947	1.3747	1.5807	1.79791	2.02002	2.24158	2.45842	2.66779	2.86468	3.04731	3.20911	3.34926	3.46301	3.55353
30.5	0	0	0	0	0	0	0	0	0	0	0	0	0	0	0	0	0	0	0	0	0	0	0	0	0	0	0	0.083214	0.234903	0.401102	0.532666	0.662714	0.780562	0.901246	1.02895	1.17273	1.33193	1.50496	1.68435	1.86658	2.04987	2.23398	2.41987	2.60615	2.79387	2.97828	3.15959	3.33104	3.49419
31	0	0	0	0	0	0	0	0	0	0	0	0	0	0	0	0	0	0	0	0	0	0	0	0	0	0	0	0.048969	0.1941	0.343552	0.455525	0.56601	0.664247	0.766139	0.877289	1.00794	1.15928	1.33119	1.51751	1.71537	1.92306	2.13986	2.36597	2.59839	2.83702	3.07457	3.3102	3.53415	3.74727
31.5	0	0	0	0	0	0	0	0	0	0	0	0	0	0	0	0	0	0	0	0	0	0	0	0	0	0	0	0.074301	0.178835	0.288775	0.370759	0.447087	0.511786	0.576268	0.645882	0.728881	0.827292	0.941592	1.06763	1.20305	1.34597	1.49488	1.64886	1.80503	1.9631	2.11909	2.27495	2.42874	2.58811
32	0	0	0	0	0	0	0	0	0	0	0	0	0	0	0	0	0	0	0	0	0	0	0	0	0	0	0	0.022104	0.172202	0.311722	0.40902	0.506719	0.591394	0.679807	0.777831	0.896332	1.03781	1.20343	1.3881	1.58913	1.80385	2.02984	2.26515	2.50431	2.74504	2.97837	3.20262	3.40854	3.59798
32.5	0	0	0	0	0	0	0	0	0	0	0	0	0	0	0	0	0	0	0	0	0	0	0	0	0	0	0	0.035806	0.191787	0.345948	0.459605	0.574511	0.6778	0.786614	0.906194	1.04673	1.20846	1.39021	1.58427	1.78657	1.99453	2.2072	2.42522	2.64678	2.87336	3.09965	3.32617	3.54402	3.75332
33	0	0	0	0	0	0	0	0	0	0	0	0	0	0	0	0	0	0	0	0	0	0	0	0	0	0	0	0	0.167486	0.342923	0.472093	0.614325	0.750493	0.903429	1.07885	1.28986	1.53573	1.81425	2.11281	2.42233	2.73377	3.03932	3.33284	3.60494	3.85099	4.06028	4.23	4.35262	4.42967
33.5	0	0	0	0	0	0	0	0	0	0	0	0	0	0	0	0	0	0	0	0	0	0	0	0	0	0	0	0	0.158586	0.32614	0.4456	0.571992	0.688165	0.815258	0.959174	1.13212	1.33458	1.56602	1.81826	2.08767	2.37181	2.6692	2.97905	3.29503	3.61333	3.91872	4.2025	4.44384	4.63369
34	0	0	0	0	0	0	0	0	0	0	0	0	0	0	0	0	0	0	0	0	0	0	0	0	0	0	0	0.010436	0.153873	0.276114	0.355212	0.435574	0.503603	0.575856	0.657965	0.759513	0.881638	1.0231	1.17658	1.33703	1.50074	1.66603	1.83369	2.0044	2.18361	2.37375	2.58433	2.81747	3.0847
34.5	0	0	0	0	0	0	0	0	0	0	0	0	0	0	0	0	0	0	0	0	0	0	0	0	0	0	0	0.076839	0.180363	0.28898	0.369825	0.444784	0.507982	0.570691	0.638335	0.719266	0.8158	0.928654	1.05375	1.1884	1.3299	1.47569	1.6237	1.77013	1.91417	2.05242	2.18801	2.32193	2.46492
35	0	0	0	0	0	0	0	0	0	0	0	0	0	0	0	0	0	0	0	0	0	0	0	0	0	0	0	0.068183	0.173057	0.284227	0.368108	0.447711	0.517195	0.588477	0.666994	0.761221	0.87279	1.00174	1.14287	1.29276	1.44824	1.60653	1.76554	1.92129	2.07274	2.21567	2.35189	2.48038	2.60905
35.5	0	0	0	0	0	0	0	0	0	0	0	0	0	0	0	0	0	0	0	0	0	0	0	0	0	0	0	0.067978	0.171298	0.279985	0.360654	0.435652	0.499062	0.562345	0.630978	0.713325	0.811517	0.925959	1.05213	1.18694	1.32743	1.47104	1.61603	1.75941	1.90154	2.0407	2.18186	2.32758	2.49005
36	0	0	0	0	0	0	0	0	0	0	0	0	0	0	0	0	0	0	0	0	0	0	0	0	0	0	0	0.070458	0.179518	0.294781	0.381071	0.46215	0.531824	0.602369	0.679591	0.772508	0.883398	1.01292	1.15641	1.31083	1.47315	1.64054	1.81075	1.97959	2.14611	2.3061	2.46222	2.61372	2.76964
36.5	0	0	0	0	0	0	0	0	0	0	0	0	0	0	0	0	0	0	0	0	0	0	0	0	0	0	0	0.063065	0.15786	0.257626	0.331776	0.400744	0.459059	0.517196	0.580213	0.655949	0.746692	0.853334	0.97231	1.10133	1.23805	1.38013	1.52558	1.67055	1.81374	1.95086	2.08335	2.20987	2.33763
37	0	0	0	0	0	0	0	0	0	0	0	0	0	0	0	0	0	0	0	0	0	0	0	0	0	0	0	0.033596	0.126858	0.187252	0.245381	0.288875	0.32846	0.36585	0.406552	0.455504	0.514571	0.584271	0.662073	0.746237	0.835091	0.927199	1.02163	1.11654	1.21206	1.30638	1.40135	1.49605	1.59458
37.5	0	0	0	0	0	0	0	0	0	0	0	0	0	0	0	0	0	0	0	0	0	0	0	0	0	0	0	0.047151	0.164161	0.280896	0.365455	0.447419	0.51904	0.594209	0.678935	0.782598	0.906776	1.051	1.20865	1.37485	1.54506	1.71574	1.88499	2.05009	2.21277	2.37248	2.53595	2.70573	2.8931
38	0	0	0	0	0	0	0	0	0	0	0	0	0	0	0	0	0	0	0	0	0	0	0	0	0	0	0	0.091813	0.221876	0.359041	0.461381	0.556031	0.634875	0.711387	0.791884	0.886653	0.999238	1.1318	1.28133	1.44688	1.62759	1.82255	2.03098	2.24874	2.47453	2.7008	2.92696	3.14461	3.35604
38.5	0	0	0	0	0	0	0	0	0	0	0	0	0	0	0	0	0	0	0	0	0	0	0	0	0	0	0	0.079067	0.209962	0.3493	0.454521	0.554199	0.640389	0.727366	0.821381	0.932608	1.06326	1.21386	1.37906	1.55584	1.74168	1.9347	2.13386	2.33575	2.54026	2.74213	2.94271	3.13643	3.32713
39	0	0	0	0	0	0	0	0	0	0	0	0	0	0	0	0	0	0	0	0	0	0	0	0	0	0	0	0.107326	0.26679	0.437241	0.568176	0.694286	0.806345	0.922071	1.04909	1.20015	1.37774	1.58263	1.80774	2.04887	2.30201	2.56373	2.8315	3.09911	3.36423	3.61715	3.85564	4.06824	4.25317
39.5	0	0	0	0	0	0	0	0	0	0	0	0	0	0	0	0	0	0	0	0	0	0	0	0	0	0	0	0	0.161908	0.306521	0.394722	0.487706	0.564927	0.647131	0.740735	0.858258	1.00334	1.17806	1.37772	1.5999	1.84193	2.10108	2.37494	2.65678	2.94342	3.22345	3.49374	3.74138	3.96594
40	0	0	0	0	0	0	0	0	0	0	0	0	0	0	0	0	0	0	0	0	0	0	0	0	0	0	0	0	0.132242	0.21404	0.286734	0.338831	0.386571	0.432268	0.484239	0.54951	0.630863	0.729071	0.840832	0.964324	1.09821	1.24168	1.39469	1.55541	1.72464	1.89882	2.07968	2.26245	2.45079
40.5	0	0	0	0	0	0	0	0	0	0	0	0	0	0	0	0	0	0	0	0	0	0	0	0	0	0	0	0	0.148583	0.24814	0.342783	0.415376	0.486522	0.558408	0.640204	0.739865	0.859622	0.999814	1.15528	1.32259	1.49834	1.67944	1.86355	2.04605	2.22537	2.39546	2.55611	2.70198	2.83583
41	0	0	0	0	0	0	0	0	0	0	0	0	0	0	0	0	0	0	0	0	0	0	0	0	0	0	0	0.022066	0.173778	0.316032	0.41679	0.519169	0.609536	0.704658	0.809799	0.935144	1.08191	1.24989	1.43253	1.62602	1.82725	2.03411	2.24583	2.4593	2.67507	2.88809	3.09991	3.30417	3.50377
41.5	0	0	0	0	0	0	0	0	0	0	0	0	0	0	0	0	0	0	0	0	0	0	0	0	0	0	0	0.06942	0.185795	0.311096	0.407762	0.50129	0.584348	0.669197	0.760135	0.86459	0.982212	1.1112	1.24517	1.38118	1.51852	1.65859	1.80452	1.95827	2.12416	2.30149	2.4941	2.69815	2.91854
42	0	0	0	0	0	0	0	0	0	0	0	0	0	0	0	0	0	0	0	0	0	0	0	0	0	0	0	0.065721	0.190694	0.323275	0.422179	0.515538	0.596094	0.678068	0.767798	0.875022	1.00146	1.14725	1.30751	1.48111	1.66894	1.87343	2.09817	2.3432	2.61065	2.89288	3.18739	3.47818	3.76048
42.5	0	0	0	0	0	0	0	0	0	0	0	0	0	0	0	0	0	0	0	0	0	0	0	0	0	0	0	0.072123	0.219093	0.379471	0.505337	0.630025	0.744118	0.863655	0.99404	1.14535	1.31743	1.50889	1.71179	1.9223	2.13833	2.35949	2.58686	2.81847	3.05511	3.28979	3.5211	3.73794	3.93881
43	0	0	0	0	0	0	0	0	0	0	0	0	0	0	0	0	0	0	0	0	0	0	0	0	0	0	0	0.07461	0.210412	0.357532	0.47198	0.584022	0.685105	0.78991	0.903661	1.03569	1.18607	1.3534	1.53021	1.7124	1.8974	2.08426	2.27348	2.46358	2.65604	2.84697	3.03813	3.22439	3.40966
43.5	0	0	0	0	0	0	0	0	0	0	0	0	0	0	0	0	0	0	0	0	0	0	0	0	0	0	0	0.069571	0.203321	0.347983	0.460315	0.570992	0.672303	0.779754	0.899343	1.04113	1.20529	1.39027	1.58753	1.7917	1.9984	2.20467	2.40904	2.60801	2.80151	2.98437	3.15746	3.31593	3.46386
44	0	0	0	0	0	0	0	0	0	0	0	0	0	0	0	0	0	0	0	0	0	0	0	0	0	0	0	0.09202	0.214125	0.34323	0.440876	0.532781	0.611825	0.691017	0.776062	0.876098	0.992884	1.12649	1.27165	1.42537	1.5854	1.75028	1.9194	2.09011	2.26243	2.43189	2.5997	2.76195	2.92396
44.5	0	0	0	0	0	0	0	0	0	0	0	0	0	0	0	0	0	0	0	0	0	0	0	0	0	0	0	0.0866	0.21344	0.349075	0.453427	0.553977	0.643255	0.735	0.834675	0.95144	1.08616	1.23819	1.4013	1.57215	1.74866	1.92988	2.11605	2.3051	2.49761	2.68833	2.87711	3.05645	3.22738
45	0	0	0	0	0	0	0	0	0	0	0	0	0	0	0	0	0	0	0	0	0	0	0	0	0	0	0	0.064964	0.203734	0.354971	0.473242	0.590365	0.697682	0.810736	0.935029	1.08042	1.2468	1.43255	1.62926	1.83194	2.03684	2.24174	2.44607	2.64722	2.84607	3.03819	3.22512	3.40159	3.57077
45.5	0	0	0	0	0	0	0	0	0	0	0	0	0	0	0	0	0	0	0	0	0	0	0	0	0	0	0	0.068762	0.213598	0.37142	0.494689	0.616253	0.726768	0.842089	0.967863	1.11451	1.28265	1.4717	1.67441	1.88697	2.10659	2.33163	2.56165	2.79323	3.02622	3.25371	3.47518	3.68151	3.87313
46	0	0	0	0	0	0	0	0	0	0	0	0	0	0	0	0	0	0	0	0	0	0	0	0	0	0	0	0.035458	0.1902	0.342593	0.454451	0.567207	0.668055	0.774043	0.890576	1.02801	1.18697	1.36656	1.55922	1.76057	1.96736	2.17777	2.39158	2.60647	2.82391	3.03965	3.25593	3.4667	3.67518
46.5	0	0	0	0	0	0	0	0	0	0	0	0	0	0	0	0	0	0	0	0	0	0	0	0	0	0	0	0.035285	0.189378	0.341207	0.452544	0.564773	0.665426	0.771792	0.889618	1.02966	1.19288	1.37869	1.57955	1.79086	2.00868	2.23018	2.45392	2.67607	2.89668	3.11011	3.31759	3.51301	3.69984
47	0	0	0	0	0	0	0	0	0	0	0	0	0	0	0	0	0	0	0	0	0	0	0	0	0	0	0	0.073997	0.219521	0.377464	0.500166	0.620207	0.728209	0.839961	0.961326	1.10294	1.26594	1.45019	1.64889	1.85841	2.07584	2.29917	2.52752	2.7572	2.98815	3.21404	3.4354	3.6446	3.84368
47.5	0	0	0	0	0	0	0	0	0	0	0	0	0	0	0	0	0	0	0	0	0	0	0	0	0	0	0	0.050566	0.202192	0.35939	0.478865	0.598678	0.707918	0.823675	0.951735	1.10278	1.27705	1.47321	1.68259	1.89978	2.12038	2.34157	2.56238	2.77993	2.99535	3.20421	3.40846	3.60213	3.78778
48	0	0	0	0	0	0	0	0	0	0	0	0	0	0	0	0	0	0	0	0	0	0	0	0	0	0	0	0.048327	0.207291	0.373082	0.499538	0.626807	0.743653	0.868352	1.00717	1.17157	1.3617	1.57601	1.80486	2.042	2.28196	2.52067	2.75571	2.98238	3.20007	3.40264	3.59056	3.75757	3.90583
48.5	0	0	0	0	0	0	0	0	0	0	0	0	0	0	0	0	0	0	0	0	0	0	0	0	0	0	0	0.073052	0.219294	0.379572	0.506676	0.634029	0.752539	0.87861	1.01785	1.18078	1.36721	1.57548	1.79615	2.02281	2.24961	2.47198	2.68703	2.89004	3.08049	3.25361	3.41113	3.5498	3.67394
49	0	0	0	0	0	0	0	0	0	0	0	0	0	0	0	0	0	0	0	0	0	0	0	0	0	0	0	0	0.134652	0.252372	0.385455	0.50068	0.623784	0.756365	0.908369	1.08946	1.29991	1.53823	1.79463	2.06342	2.34031	2.62287	2.91034	3.19791	3.48371	3.75582	4.00851	4.2259	4.40388
49.5	0	0	0	0	0	0	0	0	0	0	0	0	0	0	0	0	0	0	0	0	0	0	0	0	0	0	0	0	0.17131	0.337985	0.453982	0.582032	0.699507	0.826421	0.965217	1.12502	1.30375	1.49858	1.70015	1.90335	2.10496	2.30369	2.49979	2.69112	2.87796	3.05459	3.22016	3.3681	3.50074
50	0	0	0	0	0	0	0	0	0	0	0	0	0	0	0	0	0	0	0	0	0	0	0	0	0	0	0	0.077632	0.226878	0.390757	0.520822	0.65014	0.768426	0.891004	1.02243	1.17226	1.34026	1.52526	1.71973	1.91981	2.12295	2.32791	2.53463	2.74028	2.94461	3.14109	3.32878	3.50012	3.65707
50.5	0	0	0	0	0	0	0	0	0	0	0	0	0	0	0	0	0	0	0	0	0	0	0	0	0	0	0	0.021089	0.168743	0.326217	0.453949	0.589814	0.720323	0.861616	1.01708	1.19592	1.39586	1.61363	1.83831	2.06324	2.28366	2.49723	2.70379	2.90135	3.09113	3.26859	3.43407	3.58157	3.71282
51	0	0	0	0	0	0	0	0	0	0	0	0	0	0	0	0	0	0	0	0	0	0	0	0	0	0	0	0.087215	0.232062	0.388895	0.511133	0.63024	0.736676	0.845351	0.961387	1.09445	1.24511	1.41273	1.59068	1.77572	1.96582	2.16012	2.35886	2.55976	2.76344	2.96457	3.1637	3.35404	3.53811
51.5	0	0	0	0	0	0	0	0	0	0	0	0	0	0	0	0	0	0	0	0	0	0	0	0	0	0	0	0.009756	0.186624	0.352879	0.47401	0.60215	0.720216	0.847299	0.987417	1.15036	1.33438	1.53625	1.74543	1.95528	2.16105	2.3605	2.5539	2.74057	2.92372	3.10188	3.27883	3.45123	3.62296
52	0	0	0	0	0	0	0	0	0	0	0	0	0	0	0	0	0	0	0	0	0	0	0	0	0	0	0	0.062734	0.203172	0.354888	0.471114	0.583846	0.68418	0.787751	0.900746	1.03379	1.18835	1.36456	1.55632	1.76098	1.97702	2.20402	2.44261	2.69001	2.94641	3.20389	3.46101	3.70594	3.93779
52.5	0	0	0	0	0	0	0	0	0	0	0	0	0	0	0	0	0	0	0	0	0	0	0	0	0	0	0	0.081122	0.225799	0.383552	0.507402	0.628745	0.737444	0.847829	0.964222	1.09554	1.24176	1.40185	1.56919	1.74058	1.91421	2.08951	2.26705	2.44535	2.6257	2.80442	2.98341	3.15828	3.3334
53	0	0	0	0	0	0	0	0	0	0	0	0	0	0	0	0	0	0	0	0	0	0	0	0	0	0	0	0.017953	0.145158	0.293246	0.423348	0.565537	0.708606	0.867973	1.04739	1.25692	1.49414	1.75585	2.02971	2.30777	2.58326	2.85131	3.10883	3.34969	3.57112	3.7637	3.92411	4.04404	4.12413
53.5	0	0	0	0	0	0	0	0	0	0	0	0	0	0	0	0	0	0	0	0	0	0	0	0	0	0	0	0	0.151422	0.260552	0.370535	0.4601	0.552712	0.650231	0.76122	0.892637	1.04375	1.21181	1.38788	1.56591	1.74112	1.91046	2.07266	2.22528	2.36898	2.50096	2.62329	2.73454	2.84042
54	0	0	0	0	0	0	0	0	0	0	0	0	0	0	0	0	0	0	0	0	0	0	0	0	0	0	0	0.071573	0.207667	0.357532	0.477802	0.599536	0.714276	0.837202	0.973145	1.13165	1.31199	1.51231	1.72334	1.93872	2.1525	2.3598	2.55713	2.73915	2.90416	3.04685	3.16806	3.26604	3.34678
54.5	0	0	0	0	0	0	0	0	0	0	0	0	0	0	0	0	0	0	0	0	0	0	0	0	0	0	0	0.071741	0.206502	0.354076	0.471494	0.589652	0.700542	0.819541	0.951839	1.10699	1.28416	1.48106	1.68812	1.89902	2.10832	2.31207	2.50796	2.69195	2.86354	3.01807	3.15658	3.27598	3.38062
55	0	0	0	0	0	0	0	0	0	0	0	0	0	0	0	0	0	0	0	0	0	0	0	0	0	0	0	0.022764	0.161272	0.29207	0.388122	0.489388	0.583232	0.684894	0.798044	0.93096	1.08273	1.25131	1.42843	1.60861	1.7871	1.96041	2.12638	2.28133	2.42459	2.55213	2.66484	2.7607	2.84428
55.5	0	0	0	0	0	0	0	0	0	0	0	0	0	0	0	0	0	0	0	0	0	0	0	0	0	0	0	0.076297	0.231056	0.403212	0.543232	0.686385	0.822353	0.967687	1.12662	1.30872	1.5118	1.73251	1.95958	2.18547	2.40387	2.61044	2.80299	2.97813	3.13636	3.27471	3.39568	3.49828	3.58792
56	0	0	0	0	0	0	0	0	0	0	0	0	0	0	0	0	0	0	0	0	0	0	0	0	0	0	0	0.085855	0.238766	0.408628	0.54728	0.688983	0.823565	0.967063	1.12344	1.30199	1.50048	1.7156	1.93611	2.15419	2.36299	2.5576	2.73528	2.89265	3.03045	3.14723	3.24719	3.33246	3.41103
56.5	0	0	0	0	0	0	0	0	0	0	0	0	0	0	0	0	0	0	0	0	0	0	0	0	0	0	0	0.037543	0.143846	0.279456	0.403733	0.536956	0.671238	0.820127	0.988212	1.18587	1.41184	1.66349	1.9284	2.19696	2.45968	2.7086	2.93794	3.14058	3.31445	3.45474	3.56395	3.6433	3.70144
57	0	0	0	0	0	0	0	0	0	0	0	0	0	0	0	0	0	0	0	0	0	0	0	0	0	0	0	0.050433	0.202361	0.362363	0.487265	0.615274	0.735278	0.864197	1.00686	1.17323	1.36226	1.57164	1.79154	2.01557	2.23828	2.45566	2.66536	2.86309	3.04833	3.21613	3.3678	3.50021	3.61839
57.5	0	0	0	0	0	0	0	0	0	0	0	0	0	0	0	0	0	0	0	0	0	0	0	0	0	0	0	0.066905	0.197675	0.34169	0.456944	0.573071	0.681572	0.79657	0.922298	1.0674	1.23097	1.41099	1.59884	1.78876	1.97568	2.15579	2.32668	2.4846	2.62914	2.75693	2.87017	2.96849	3.05848
58	0	0	0	0	0	0	0	0	0	0	0	0	0	0	0	0	0	0	0	0	0	0	0	0	0	0	0	0.03977	0.151752	0.295007	0.426526	0.56695	0.706926	0.859292	1.02746	1.22083	1.43748	1.67451	1.92012	2.1657	2.40325	2.62635	2.83069	3.01084	3.1659	3.29251	3.39387	3.47183	3.53493
58.5	0	0	0	0	0	0	0	0	0	0	0	0	0	0	0	0	0	0	0	0	0	0	0	0	0	0	0	0.062279	0.190497	0.343597	0.477433	0.618579	0.758059	0.910733	1.08092	1.27884	1.50285	1.75022	2.00881	2.26948	2.52326	2.76274	2.98264	3.1764	3.34225	3.4757	3.57903	3.65298	3.70494
59	0	0	0	0	0	0	0	0	0	0	0	0	0	0	0	0	0	0	0	0	0	0	0	0	0	0	0	0.010444	0.164651	0.308156	0.412189	0.522764	0.625321	0.737102	0.862294	1.01036	1.1806	1.37101	1.57235	1.77805	1.98184	2.17855	2.36453	2.53475	2.68817	2.82117	2.93662	3.03563	3.12718
59.5	0	0	0	0	0	0	0	0	0	0	0	0	0	0	0	0	0	0	0	0	0	0	0	0	0	0	0	0.066944	0.206089	0.360259	0.48475	0.611512	0.731533	0.860089	1.00157	1.16517	1.34946	1.55186	1.76226	1.97367	2.1798	2.37589	2.55901	2.72508	2.87383	3.00213	3.11246	3.20459	3.28465
60	0	0	0	0	0	0	0	0	0	0	0	0	0	0	0	0	0	0	0	0	0	0	0	0	0	0	0	0.045418	0.159946	0.300104	0.423793	0.553771	0.681695	0.821386	0.977588	1.16065	1.36997	1.60361	1.85051	2.10224	2.35051	2.58841	2.81115	3.0127	3.19205	3.34534	3.47606	3.58495	3.68032
60.5	0	0	0	0	0	0	0	0	0	0	0	0	0	0	0	0	0	0	0	0	0	0	0	0	0	0	0	0.02115	0.137401	0.247181	0.384645	0.5112	0.649451	0.799117	0.965961	1.15546	1.36286	1.582	1.79964	2.00807	2.20339	2.38558	2.55745	2.72043	2.87777	3.02658	3.16705	3.29404	3.41033
61	0	0	0	0	0	0	0	0	0	0	0	0	0	0	0	0	0	0	0	0	0	0	0	0	0	0	0	0.015782	0.128802	0.229987	0.354432	0.467877	0.592602	0.730492	0.88951	1.07761	1.29251	1.52989	1.77671	2.02398	2.26471	2.49468	2.71214	2.91344	3.09803	3.25958	3.39674	3.50402	3.58438
61.5	0	0	0	0	0	0	0	0	0	0	0	0	0	0	0	0	0	0	0	0	0	0	0	0	0	0	0	0.018258	0.139995	0.27883	0.399946	0.532821	0.666327	0.814708	0.980644	1.1722	1.38536	1.61502	1.84828	2.07737	2.29738	2.50659	2.70568	2.89348	3.07124	3.23408	3.38133	3.50714	3.61393
62	0	0	0	0	0	0	0	0	0	0	0	0	0	0	0	0	0	0	0	0	0	0	0	0	0	0	0	0.041075	0.177985	0.328984	0.453804	0.585771	0.714571	0.856309	1.01537	1.20141	1.4121	1.64378	1.88443	2.12621	2.36297	2.59086	2.8081	3.01082	3.19833	3.3644	3.50807	3.62397	3.71503
62.5	0	0	0	0	0	0	0	0	0	0	0	0	0	0	0	0	0	0	0	0	0	0	0	0	0	0	0	0.052075	0.211952	0.382156	0.517518	0.658144	0.791791	0.935599	1.09327	1.27389	1.47462	1.69166	1.91385	2.13457	2.3491	2.55487	2.75111	2.93506	3.10687	3.26176	3.4	3.51756	3.61805
63	0	0	0	0	0	0	0	0	0	0	0	0	0	0	0	0	0	0	0	0	0	0	0	0	0	0	0	0	0.167405	0.325681	0.432495	0.55035	0.657464	0.774131	0.903694	1.0558	1.22908	1.42103	1.62241	1.82795	2.0341	2.2392	2.44326	2.64407	2.84247	3.0336	3.21833	3.3911	3.55563
63.5	0	0	0	0	0	0	0	0	0	0	0	0	0	0	0	0	0	0	0	0	0	0	0	0	0	0	0	0.084847	0.229841	0.388967	0.516065	0.64304	0.760232	0.882569	1.01428	1.16427	1.33146	1.51382	1.70308	1.89484	2.08629	2.27613	2.46429	2.64837	2.82852	2.99942	3.16083	3.3069	3.43996
64	0	0	0	0	0	0	0	0	0	0	0	0	0	0	0	0	0	0	0	0	0	0	0	0	0	0	0	0.065287	0.220239	0.394191	0.536938	0.684169	0.824884	0.975139	1.13809	1.32228	1.52445	1.74069	1.96009	2.1765	2.38585	2.5863	2.77773	2.95793	3.12728	3.28103	3.41904	3.53653	3.6359
64.5	0	0	0	0	0	0	0	0	0	0	0	0	0	0	0	0	0	0	0	0	0	0	0	0	0	0	0	0.024828	0.154589	0.309207	0.446849	0.597033	0.748677	0.917275	1.10623	1.32524	1.57078	1.83842	2.1144	2.38981	2.65753	2.91288	3.15324	3.37332	3.57094	3.73779	3.87086	3.96332	4.01632
65	0	0	0	0	0	0	0	0	0	0	0	0	0	0	0	0	0	0	0	0	0	0	0	0	0	0	0	0.036601	0.142102	0.277554	0.402832	0.538086	0.675138	0.826845	0.996578	1.19314	1.41354	1.65375	1.90128	2.14805	2.38802	2.61764	2.8355	3.03805	3.22477	3.38938	3.53071	3.64308	3.72874
65.5	0	0	0	0	0	0	0	0	0	0	0	0	0	0	0	0	0	0	0	0	0	0	0	0	0	0	0	0.044726	0.192	0.357126	0.497162	0.647468	0.795869	0.958368	1.1377	1.34268	1.5695	1.81365	2.06235	2.30735	2.54213	2.76256	2.96666	3.15079	3.31458	3.45324	3.5669	3.65243	3.71314
66	0	0	0	0	0	0	0	0	0	0	0	0	0	0	0	0	0	0	0	0	0	0	0	0	0	0	0	0.037856	0.152316	0.301593	0.44256	0.597169	0.756048	0.932641	1.12927	1.35428	1.60258	1.86805	2.13499	2.39236	2.63127	2.84598	3.03358	3.19057	3.31728	3.41157	3.47625	3.5138	3.53199
66.5	0	0	0	0	0	0	0	0	0	0	0	0	0	0	0	0	0	0	0	0	0	0	0	0	0	0	0	0.090887	0.235681	0.394179	0.521132	0.648698	0.767955	0.894527	1.03321	1.19346	1.37403	1.5723	1.77835	1.98559	2.18858	2.38348	2.5682	2.7392	2.89638	3.03609	3.16019	3.26727	3.36303
67	0	0	0	0	0	0	0	0	0	0	0	0	0	0	0	0	0	0	0	0	0	0	0	0	0	0	0	0.038036	0.149661	0.293689	0.427807	0.573441	0.721891	0.8868	1.07162	1.28581	1.5262	1.78858	2.0592	2.3285	2.58833	2.83306	3.05947	3.26279	3.44233	3.5931	3.71602	3.80883	3.87633
67.5	0	0	0	0	0	0	0	0	0	0	0	0	0	0	0	0	0	0	0	0	0	0	0	0	0	0	0	0.034777	0.188792	0.347042	0.470896	0.601109	0.724164	0.855895	0.998924	1.16126	1.34033	1.53311	1.73039	1.92728	2.12066	2.30918	2.49269	2.6687	2.83695	2.99195	3.13284	3.25395	3.35672
68	0	0	0	0	0	0	0	0	0	0	0	0	0	0	0	0	0	0	0	0	0	0	0	0	0	0	0	0.022888	0.201525	0.382665	0.52534	0.678666	0.825081	0.982008	1.15068	1.33891	1.54258	1.75759	1.9732	2.18364	2.38527	2.57656	2.75755	2.92627	3.08322	3.22428	3.34994	3.45675	3.54797
68.5	0	0	0	0	0	0	0	0	0	0	0	0	0	0	0	0	0	0	0	0	0	0	0	0	0	0	0	0.068452	0.214748	0.383686	0.527715	0.679359	0.827991	0.988847	1.16444	1.36301	1.58059	1.81272	2.04708	2.27565	2.49196	2.69166	2.87238	3.03044	3.16554	3.27436	3.35855	3.41816	3.45872
69	0	0	0	0	0	0	0	0	0	0	0	0	0	0	0	0	0	0	0	0	0	0	0	0	0	0	0	0.057841	0.190615	0.350429	0.49113	0.640283	0.787975	0.948966	1.12661	1.33016	1.55655	1.80187	2.05353	2.30315	2.54371	2.77023	2.97972	3.16755	3.33287	3.47104	3.58321	3.66796	3.73054
69.5	0	0	0	0	0	0	0	0	0	0	0	0	0	0	0	0	0	0	0	0	0	0	0	0	0	0	0	0.055525	0.209178	0.372304	0.501932	0.636477	0.764436	0.902453	1.05442	1.22954	1.42558	1.63946	1.86075	2.08307	2.30142	2.51245	2.71439	2.90332	3.07848	3.23451	3.37159	3.48586	3.58075
70	0	0	0	0	0	0	0	0	0	0	0	0	0	0	0	0	0	0	0	0	0	0	0	0	0	0	0	0.02189	0.166825	0.301238	0.395967	0.492593	0.577928	0.667977	0.767758	0.887153	1.02783	1.19061	1.37077	1.56653	1.77629	1.99811	2.22946	2.46304	2.69344	2.9082	3.10219	3.26564	3.40061
70.5	0	0	0	0	0	0	0	0	0	0	0	0	0	0	0	0	0	0	0	0	0	0	0	0	0	0	0	0.021643	0.188022	0.356482	0.487889	0.628077	0.761465	0.905055	1.06107	1.23778	1.43205	1.64044	1.85282	2.06349	2.26854	2.46593	2.65503	2.83305	2.99979	3.15022	3.2843	3.39776	3.49335
71	0	0	0	0	0	0	0	0	0	0	0	0	0	0	0	0	0	0	0	0	0	0	0	0	0	0	0	0.025186	0.134016	0.271923	0.399454	0.538472	0.679376	0.834904	1.00769	1.20615	1.42693	1.6658	1.91003	2.15102	2.38186	2.59821	2.79816	2.97871	3.14072	3.28129	3.40298	3.50479	3.59226
71.5	0	0	0	0	0	0	0	0	0	0	0	0	0	0	0	0	0	0	0	0	0	0	0	0	0	0	0	0.023601	0.195988	0.369433	0.504357	0.648632	0.78633	0.93549	1.09888	1.28561	1.49282	1.71712	1.94757	2.17731	2.40069	2.61375	2.81422	2.99787	3.16377	3.3068	3.42718	3.52168	3.59362
72	0	0	0	0	0	0	0	0	0	0	0	0	0	0	0	0	0	0	0	0	0	0	0	0	0	0	0	0.010547	0.153458	0.310594	0.444399	0.59161	0.738064	0.899273	1.07711	1.27977	1.50297	1.74181	1.98321	2.21875	2.4421	2.6497	2.84058	3.01282	3.16827	3.30513	3.42677	3.53275	3.62863
72.5	0	0	0	0	0	0	0	0	0	0	0	0	0	0	0	0	0	0	0	0	0	0	0	0	0	0	0	0.114857	0.269705	0.438553	0.573819	0.708279	0.831908	0.96028	1.0981	1.2553	1.43165	1.62583	1.82935	2.03665	2.24275	2.44373	2.63696	2.81787	2.98538	3.13469	3.26703	3.38018	3.47927
73	0	0	0	0	0	0	0	0	0	0	0	0	0	0	0	0	0	0	0	0	0	0	0	0	0	0	0	0.159056	0.317294	0.485033	0.615447	0.739258	0.846732	0.952826	1.06322	1.18843	1.33044	1.48995	1.66162	1.8428	2.03148	2.22618	2.42604	2.62741	2.82933	3.02516	3.21425	3.3894	3.55245
73.5	0	0	0	0	0	0	0	0	0	0	0	0	0	0	0	0	0	0	0	0	0	0	0	0	0	0	0	0.148895	0.295802	0.450825	0.570377	0.682854	0.779316	0.873724	0.971727	1.08344	1.21132	1.35655	1.51478	1.68398	1.86247	2.0488	2.2418	2.43732	2.63368	2.82357	3.00562	3.17242	3.32577
74	0	0	0	0	0	0	0	0	0	0	0	0	0	0	0	0	0	0	0	0	0	0	0	0	0	0	0	0.048675	0.147825	0.270911	0.381397	0.497655	0.612234	0.736797	0.875054	1.03535	1.2161	1.41458	1.62102	1.82979	2.03751	2.24328	2.44803	2.65007	2.84957	3.03935	3.21655	3.37186	3.50589
74.5	0	0	0	0	0	0	0	0	0	0	0	0	0	0	0	0	0	0	0	0	0	0	0	0	0	0	0	0.155943	0.312181	0.482695	0.620702	0.755562	0.876789	0.998508	1.12474	1.26446	1.41725	1.58162	1.75035	1.92005	2.08943	2.25897	2.4303	2.60255	2.77633	2.94586	3.10921	3.25823	3.39322
75	0	0	0	0	0	0	0	0	0	0	0	0	0	0	0	0	0	0	0	0	0	0	0	0	0	0	0	0.136202	0.291941	0.459564	0.592059	0.72089	0.836017	0.952237	1.07409	1.21084	1.36242	1.52777	1.7002	1.87702	2.05741	2.24202	2.43237	2.6269	2.8256	3.0213	3.21137	3.38604	3.54521
75.5	0	0	0	0	0	0	0	0	0	0	0	0	0	0	0	0	0	0	0	0	0	0	0	0	0	0	0	0.128099	0.27545	0.433991	0.559289	0.681335	0.79082	0.90201	1.0194	1.15191	1.29938	1.46052	1.62837	1.7995	1.97207	2.14556	2.32036	2.49432	2.66707	2.83252	2.98909	3.13	3.25724
76	0	0	0	0	0	0	0	0	0	0	0	0	0	0	0	0	0	0	0	0	0	0	0	0	0	0	0	0.081451	0.229089	0.389425	0.515569	0.641515	0.758996	0.885397	1.02738	1.19651	1.39322	1.61644	1.85699	2.10916	2.36795	2.62942	2.89072	3.14509	3.38868	3.6098	3.80298	3.95606	4.06688
76.5	0	0	0	0	0	0	0	0	0	0	0	0	0	0	0	0	0	0	0	0	0	0	0	0	0	0	0	0.086075	0.221582	0.368575	0.484595	0.599865	0.706501	0.819666	0.944829	1.0918	1.26051	1.44948	1.65022	1.85728	2.06606	2.27319	2.47662	2.67191	2.85766	3.02742	3.18052	3.31185	3.425
77	0	0	0	0	0	0	0	0	0	0	0	0	0	0	0	0	0	0	0	0	0	0	0	0	0	0	0	0.175843	0.344725	0.525338	0.668425	0.806266	0.927988	1.04875	1.17326	1.3114	1.4638	1.63009	1.80401	1.98277	2.16495	2.35013	2.53848	2.72715	2.9152	3.09555	3.26627	3.41972	3.55739
77.5	0	0	0	0	0	0	0	0	0	0	0	0	0	0	0	0	0	0	0	0	0	0	0	0	0	0	0	0.096559	0.23941	0.402609	0.539626	0.678865	0.80974	0.94626	1.092	1.25618	1.43795	1.63581	1.84128	2.04937	2.25609	2.45864	2.65535	2.84202	3.01705	3.17371	3.31062	3.42267	3.51311
78	0	0	0	0	0	0	0	0	0	0	0	0	0	0	0	0	0	0	0	0	0	0	0	0	0	0	0	0.152178	0.314888	0.490277	0.629915	0.765891	0.887441	1.00942	1.13608	1.27682	1.43165	1.59966	1.77407	1.95154	2.13011	2.30892	2.48794	2.66458	2.83833	3.00329	3.15842	3.29764	3.42315
78.5	0	0	0	0	0	0	0	0	0	0	0	0	0	0	0	0	0	0	0	0	0	0	0	0	0	0	0	0.163422	0.325401	0.498206	0.634144	0.764522	0.879011	0.992415	1.1096	1.24033	1.38553	1.54505	1.7131	1.88721	2.06608	2.24915	2.43628	2.62427	2.81184	2.99179	3.16232	3.31625	3.45576
79	0	0	0	0	0	0	0	0	0	0	0	0	0	0	0	0	0	0	0	0	0	0	0	0	0	0	0	0.146876	0.304268	0.472341	0.604136	0.731155	0.843769	0.957283	1.07707	1.21325	1.36658	1.53647	1.7161	1.90192	2.09162	2.28406	2.47919	2.67458	2.87061	3.06203	3.24923	3.42588	3.59443
79.5	0	0	0	0	0	0	0	0	0	0	0	0	0	0	0	0	0	0	0	0	0	0	0	0	0	0	0	0.145603	0.293053	0.450699	0.575011	0.694752	0.800564	0.906097	1.01579	1.13854	1.27484	1.42397	1.57964	1.73837	1.89776	2.05655	2.21449	2.36961	2.52248	2.66969	2.81292	2.94957	3.08487
80	0	0	0	0	0	0	0	0	0	0	0	0	0	0	0	0	0	0	0	0	0	0	0	0	0	0	0	0.151039	0.309518	0.479841	0.614815	0.745393	0.861079	0.976239	1.09522	1.22732	1.37303	1.53184	1.69749	1.86681	2.03776	2.2093	2.38114	2.55071	2.71781	2.87759	3.03049	3.17228	3.30703
80.5	0	0	0	0	0	0	0	0	0	0	0	0	0	0	0	0	0	0	0	0	0	0	0	0	0	0	0	0.091564	0.21759	0.351835	0.455112	0.554873	0.64427	0.737522	0.840648	0.963382	1.1068	1.27021	1.44649	1.63093	1.81939	2.00865	2.19668	2.37948	2.55631	2.72221	2.87835	3.02158	3.15758
81	0	0	0	0	0	0	0	0	0	0	0	0	0	0	0	0	0	0	0	0	0	0	0	0	0	0	0	0.106312	0.241171	0.385332	0.497262	0.605311	0.70145	0.799742	0.905579	1.02845	1.16937	1.32804	1.49831	1.67689	1.86137	2.05017	2.24258	2.43526	2.62752	2.81319	2.99178	3.15683	3.3109
81.5	0	0	0	0	0	0	0	0	0	0	0	0	0	0	0	0	0	0	0	0	0	0	0	0	0	0	0	0.096151	0.232336	0.38028	0.497779	0.614168	0.720973	0.832432	0.953233	1.0925	1.25009	1.42466	1.60831	1.79586	1.98275	2.16545	2.34161	2.50706	2.66066	2.79773	2.91922	3.02332	3.11587
82	0	0	0	0	0	0	0	0	0	0	0	0	0	0	0	0	0	0	0	0	0	0	0	0	0	0	0	0.044769	0.14533	0.270102	0.381223	0.497478	0.611582	0.735914	0.875032	1.03824	1.22468	1.43205	1.65043	1.87371	2.0977	2.32053	2.54212	2.75955	2.97211	3.17151	3.35434	3.51093	3.64216
82.5	0	0	0	0	0	0	0	0	0	0	0	0	0	0	0	0	0	0	0	0	0	0	0	0	0	0	0	0.098239	0.254408	0.42789	0.570241	0.715715	0.853706	0.999834	1.15727	1.33437	1.52806	1.73448	1.94302	2.14763	2.3444	2.53164	2.70932	2.87539	3.02982	3.16741	3.28697	3.38375	3.46047
83	0	0	0	0	0	0	0	0	0	0	0	0	0	0	0	0	0	0	0	0	0	0	0	0	0	0	0	0.08611	0.226962	0.380437	0.502334	0.624305	0.738057	0.85933	0.993458	1.15028	1.32912	1.528	1.73784	1.95322	2.17002	2.38561	2.59868	2.80508	3.00323	3.18525	3.34854	3.4851	3.59585
83.5	0	0	0	0	0	0	0	0	0	0	0	0	0	0	0	0	0	0	0	0	0	0	0	0	0	0	0	0.091246	0.20974	0.33471	0.429284	0.518769	0.596702	0.676135	0.76284	0.865832	0.986558	1.12485	1.27536	1.43556	1.60417	1.78105	1.9669	2.15967	2.3594	2.55964	2.75913	2.94935	3.13189
84	0	0	0	0	0	0	0	0	0	0	0	0	0	0	0	0	0	0	0	0	0	0	0	0	0	0	0	0.119091	0.263533	0.419049	0.541901	0.66234	0.771801	0.885248	1.00785	1.14919	1.30921	1.4865	1.67323	1.86491	2.05822	2.25105	2.44238	2.62874	2.80924	2.9778	3.13377	3.27184	3.39559
84.5	0	0	0	0	0	0	0	0	0	0	0	0	0	0	0	0	0	0	0	0	0	0	0	0	0	0	0	0.080446	0.200288	0.329172	0.429503	0.527593	0.616482	0.70934	0.811113	0.930298	1.06706	1.22016	1.38275	1.55091	1.72186	1.89408	2.06717	2.23861	2.40827	2.5711	2.72703	2.87096	3.00639
85	0	0	0	0	0	0	0	0	0	0	0	0	0	0	0	0	0	0	0	0	0	0	0	0	0	0	0	0.085186	0.209459	0.3418	0.443132	0.540765	0.6279	0.718681	0.819226	0.939368	1.08051	1.24239	1.4185	1.60481	1.79775	1.99446	2.19286	2.38826	2.57883	2.75762	2.92396	3.07253	3.20779
85.5	0	0	0	0	0	0	0	0	0	0	0	0	0	0	0	0	0	0	0	0	0	0	0	0	0	0	0	0.096277	0.230323	0.372275	0.480174	0.583254	0.674316	0.768578	0.872821	0.997724	1.14511	1.31507	1.5014	1.70093	1.91148	2.13185	2.36172	2.59735	2.83771	3.07422	3.30458	3.51789	3.7141
86	0	0	0	0	0	0	0	0	0	0	0	0	0	0	0	0	0	0	0	0	0	0	0	0	0	0	0	0.074454	0.203427	0.341825	0.448542	0.553115	0.648699	0.750753	0.865866	1.00461	1.16802	1.35538	1.55889	1.77358	1.99505	2.21985	2.44574	2.6676	2.88361	3.08586	3.27282	3.43669	3.5792
86.5	0	0	0	0	0	0	0	0	0	0	0	0	0	0	0	0	0	0	0	0	0	0	0	0	0	0	0	0.078566	0.215983	0.365561	0.483739	0.601701	0.711363	0.828278	0.957938	1.11025	1.28489	1.48009	1.68686	1.89951	2.11333	2.32518	2.53357	2.73493	2.92909	3.11055	3.27951	3.43012	3.56463
87	0	0	0	0	0	0	0	0	0	0	0	0	0	0	0	0	0	0	0	0	0	0	0	0	0	0	0	0.127095	0.277089	0.439559	0.569846	0.699546	0.819977	0.946937	1.08564	1.24609	1.42764	1.62809	1.83751	2.04884	2.2556	2.4527	2.6367	2.80292	2.95059	3.07635	3.18294	3.27123	3.34889
87.5	0	0	0	0	0	0	0	0	0	0	0	0	0	0	0	0	0	0	0	0	0	0	0	0	0	0	0	0.104891	0.247617	0.401036	0.521134	0.638861	0.746137	0.858734	0.982824	1.12915	1.2987	1.49097	1.69829	1.91579	2.13888	2.36363	2.58691	2.80256	3.00758	3.19346	3.35827	3.49558	3.60842
88	0	0	0	0	0	0	0	0	0	0	0	0	0	0	0	0	0	0	0	0	0	0	0	0	0	0	0	0.083006	0.19295	0.309747	0.399272	0.48516	0.561364	0.640084	0.726539	0.829167	0.949139	1.08618	1.23474	1.39143	1.55345	1.71863	1.88549	2.05039	2.21207	2.36488	2.50829	2.63755	2.75591
88.5	0	0	0	0	0	0	0	0	0	0	0	0	0	0	0	0	0	0	0	0	0	0	0	0	0	0	0	0.067236	0.205028	0.352916	0.465878	0.575927	0.675513	0.781354	0.900946	1.0463	1.21965	1.42155	1.64492	1.88531	2.13821	2.39938	2.66527	2.92844	3.18513	3.42448	3.64341	3.83186	3.99097
89	0	0	0	0	0	0	0	0	0	0	0	0	0	0	0	0	0	0	0	0	0	0	0	0	0	0	0	0.074082	0.161741	0.253662	0.322889	0.387716	0.44344	0.499595	0.560564	0.63308	0.718426	0.816519	0.923276	1.03622	1.15339	1.27345	1.39567	1.51796	1.64023	1.75934	1.87631	1.98871	2.10068
89.5	0	0	0	0	0	0	0	0	0	0	0	0	0	0	0	0	0	0	0	0	0	0	0	0	0	0	0	0.052269	0.161387	0.269301	0.347748	0.423891	0.490093	0.558682	0.634758	0.726764	0.836551	0.964702	1.10693	1.26095	1.42486	1.59712	1.77669	1.95982	2.14518	2.32602	2.50097	2.66245	2.81121
90	0	0	0	0	0	0	0	0	0	0	0	0	0	0	0	0	0	0	0	0	0	0	0	0	0	0	0	0.05545	0.191758	0.331606	0.43794	0.545019	0.643315	0.748356	0.865473	1.00438	1.16527	1.34683	1.541	1.74257	1.94715	2.15161	2.35428	2.55145	2.74294	2.92384	3.09545	3.25345	3.40196
90.5	0	0	0	0	0	0	0	0	0	0	0	0	0	0	0	0	0	0	0	0	0	0	0	0	0	0	0	0.083835	0.216882	0.360546	0.472829	0.583265	0.684042	0.789956	0.906614	1.04385	1.20222	1.38077	1.57184	1.77043	1.97212	2.17343	2.37204	2.56351	2.74687	2.91681	3.07438	3.2162	3.34747
91	0	0	0	0	0	0	0	0	0	0	0	0	0	0	0	0	0	0	0	0	0	0	0	0	0	0	0	0.100893	0.232133	0.373581	0.484964	0.594166	0.693318	0.7961	0.907168	1.03507	1.17951	1.33894	1.50621	1.67755	1.85071	2.0249	2.20045	2.37537	2.54976	2.71808	2.87959	3.02819	3.16687
91.5	0	0	0	0	0	0	0	0	0	0	0	0	0	0	0	0	0	0	0	0	0	0	0	0	0	0	0	0.107343	0.24502	0.392188	0.506319	0.616399	0.714234	0.814211	0.921852	1.04681	1.19007	1.35126	1.52422	1.70593	1.89466	2.0898	2.29178	2.49822	2.70919	2.91814	3.12407	3.31839	3.50251
92	0	0	0	0	0	0	0	0	0	0	0	0	0	0	0	0	0	0	0	0	0	0	0	0	0	0	0	0.098709	0.24176	0.396626	0.518797	0.639361	0.749611	0.864732	0.989878	1.1347	1.29911	1.48187	1.67544	1.876	2.08121	2.29012	2.50284	2.7165	2.93058	3.13764	3.33565	3.5153	3.67696
92.5	0	0	0	0	0	0	0	0	0	0	0	0	0	0	0	0	0	0	0	0	0	0	0	0	0	0	0	0.109987	0.259181	0.41997	0.546162	0.669647	0.781446	0.897354	1.02317	1.16948	1.33707	1.52546	1.72725	1.93829	2.15522	2.37561	2.59794	2.8174	3.0319	3.23275	3.4173	3.5768	3.71219
93	0	0	0	0	0	0	0	0	0	0	0	0	0	0	0	0	0	0	0	0	0	0	0	0	0	0	0	0.140353	0.301062	0.472188	0.604898	0.731875	0.843368	0.955446	1.07428	1.21093	1.36708	1.54303	1.73273	1.93362	2.14435	2.36471	2.5954	2.83366	3.07927	3.3239	3.56514	3.79083	3.99922
93.5	0	0	0	0	0	0	0	0	0	0	0	0	0	0	0	0	0	0	0	0	0	0	0	0	0	0	0	0.114583	0.269187	0.434284	0.562064	0.686042	0.797673	0.914188	1.04269	1.19505	1.37268	1.57525	1.79493	2.02723	2.26865	2.51691	2.7711	3.02714	3.28458	3.53539	3.77848	4.00337	4.20999
94	0	0	0	0	0	0	0	0	0	0	0	0	0	0	0	0	0	0	0	0	0	0	0	0	0	0	0	0.099374	0.226176	0.360227	0.462147	0.558736	0.642867	0.72829	0.821102	0.931136	1.0604	1.20925	1.37217	1.5459	1.72761	1.91508	2.1068	2.2988	2.49005	2.67465	2.85327	3.02158	3.18556
94.5	0	0	0	0	0	0	0	0	0	0	0	0	0	0	0	0	0	0	0	0	0	0	0	0	0	0	0	0.07683	0.178476	0.285344	0.365576	0.440929	0.50593	0.571961	0.644382	0.731401	0.834792	0.954685	1.08618	1.22596	1.37092	1.51844	1.66662	1.812	1.95392	2.08887	2.21908	2.34423	2.47275
95	0	0	0	0	0	0	0	0	0	0	0	0	0	0	0	0	0	0	0	0	0	0	0	0	0	0	0	0.064478	0.157189	0.254155	0.325968	0.39312	0.451092	0.511036	0.57861	0.661975	0.763009	0.881852	1.01367	1.15522	1.30358	1.45639	1.61215	1.76758	1.92205	2.07106	2.21527	2.3509	2.48197
95.5	0	0	0	0	0	0	0	0	0	0	0	0	0	0	0	0	0	0	0	0	0	0	0	0	0	0	0	0.023172	0.140444	0.242372	0.309946	0.378427	0.437685	0.501692	0.57564	0.668063	0.780233	0.911571	1.05605	1.2095	1.36827	1.52958	1.69179	1.85162	2.00864	2.15853	2.30208	2.43562	2.56312
96	0	0	0	0	0	0	0	0	0	0	0	0	0	0	0	0	0	0	0	0	0	0	0	0	0	0	0	0.137703	0.284367	0.44105	0.564098	0.682868	0.788461	0.895275	1.00851	1.13793	1.28452	1.44791	1.62139	1.80073	1.98219	2.16284	2.34073	2.51201	2.67591	2.82775	2.96856	3.09544	3.21321
96.5	0	0	0	0	0	0	0	0	0	0	0	0	0	0	0	0	0	0	0	0	0	0	0	0	0	0	0	0.139972	0.284123	0.437376	0.556967	0.671417	0.772038	0.872862	0.979174	1.10066	1.23872	1.39337	1.55866	1.731	1.90726	2.08493	2.26221	2.43518	2.60269	2.75941	2.90572	3.03781	3.15995
97	0	0	0	0	0	0	0	0	0	0	0	0	0	0	0	0	0	0	0	0	0	0	0	0	0	0	0	0.014886	0.134532	0.241384	0.37189	0.488978	0.616273	0.755698	0.91656	1.10875	1.33246	1.58611	1.8583	2.14033	2.42335	2.69993	2.96476	3.21043	3.43488	3.63154	3.80208	3.94394	4.06394
97.5	0	0	0	0	0	0	0	0	0	0	0	0	0	0	0	0	0	0	0	0	0	0	0	0	0	0	0	0.107986	0.240682	0.385988	0.50383	0.621495	0.730005	0.841901	0.9603	1.09283	1.23867	1.39631	1.55855	1.72079	1.87906	2.03037	2.17277	2.30308	2.4208	2.5231	2.61184	2.6874	2.75618
98	0	0	0	0	0	0	0	0	0	0	0	0	0	0	0	0	0	0	0	0	0	0	0	0	0	0	0	0.069411	0.21679	0.381641	0.517018	0.656988	0.791767	0.937296	1.09733	1.28089	1.48533	1.7072	1.9353	2.16234	2.38225	2.59083	2.78582	2.96335	3.12313	3.26118	3.37899	3.47483	3.55334
98.5	0	0	0	0	0	0	0	0	0	0	0	0	0	0	0	0	0	0	0	0	0	0	0	0	0	0	0	0.059538	0.189759	0.346097	0.483892	0.63036	0.776011	0.935611	1.11286	1.3176	1.54769	1.80037	2.06389	2.33018	2.5917	2.84239	3.07778	3.29097	3.47889	3.63402	3.7553	3.83907	3.88907
99	0	0	0	0	0	0	0	0	0	0	0	0	0	0	0	0	0	0	0	0	0	0	0	0	0	0	0	0.013631	0.121514	0.218794	0.338278	0.446301	0.564586	0.694962	0.845509	1.02441	1.23033	1.46025	1.70299	1.95151	2.20073	2.44819	2.69364	2.93401	3.16897	3.38995	3.59354	3.76855	3.91412
99.5	0	0	0	0	0	0	0	0	0	0	0	0	0	0	0	0	0	0	0	0	0	0	0	0	0	0	0	0.047505	0.160943	0.306732	0.443397	0.592427	0.744468	0.912224	1.09759	1.30808	1.5385	1.78266	2.02592	2.25894	2.47576	2.67468	2.85747	3.0253	3.18233	3.32741	3.46269	3.58451	3.69534
100	0	0	0	0	0	0	0	0	0	0	0	0	0	0	0	0	0	0	0	0	0	0	0	0	0	0	0	0	0.154086	0.310537	0.423634	0.549385	0.66907	0.801929	0.950664	1.12393	1.31839	1.52962	1.74597	1.96019	2.16727	2.36498	2.55351	2.73174	2.90174	3.06076	3.21085	3.34885	3.47936
100.5	0	0	0	0	0	0	0	0	0	0	0	0	0	0	0	0	0	0	0	0	0	0	0	0	0	0	0	0.054148	0.167154	0.310039	0.441746	0.58313	0.724793	0.878979	1.048	1.23977	1.45071	1.67647	1.90486	2.12831	2.34173	2.54309	2.73289	2.91034	3.07748	3.23115	3.37241	3.49716	3.60857
101	0	0	0	0	0	0	0	0	0	0	0	0	0	0	0	0	0	0	0	0	0	0	0	0	0	0	0	0.027847	0.152233	0.299273	0.429535	0.571126	0.713224	0.870335	1.04571	1.24877	1.47695	1.72704	1.98715	2.2497	2.50856	2.75983	3.00145	3.22859	3.43952	3.626	3.78541	3.90992	4.00021
101.5	0	0	0	0	0	0	0	0	0	0	0	0	0	0	0	0	0	0	0	0	0	0	0	0	0	0	0	0.088839	0.23574	0.399764	0.53518	0.674247	0.806645	0.946854	1.09757	1.26673	1.45168	1.64941	1.85042	2.04931	2.24214	2.42677	2.60247	2.76656	2.91874	3.05412	3.17201	3.26789	3.34363
102	0	0	0	0	0	0	0	0	0	0	0	0	0	0	0	0	0	0	0	0	0	0	0	0	0	0	0	0.056189	0.186002	0.337968	0.468307	0.605316	0.739755	0.886009	1.04741	1.23257	1.43858	1.66171	1.89039	2.11723	2.33654	2.54506	2.74177	2.92419	3.09329	3.24562	3.38302	3.50313	3.61111
102.5	0	0	0	0	0	0	0	0	0	0	0	0	0	0	0	0	0	0	0	0	0	0	0	0	0	0	0	0.042337	0.147088	0.280442	0.403263	0.535193	0.667819	0.813312	0.974777	1.16085	1.36924	1.59686	1.83237	2.06809	2.29763	2.51664	2.72286	2.91229	3.08433	3.23375	3.36047	3.46059	3.53708
103	0	0	0	0	0	0	0	0	0	0	0	0	0	0	0	0	0	0	0	0	0	0	0	0	0	0	0	0.055032	0.210675	0.376643	0.509315	0.647606	0.779737	0.922498	1.0797	1.26076	1.46357	1.68521	1.91506	2.14635	2.37338	2.59224	2.80073	2.99452	3.17264	3.32938	3.46456	3.57393	3.66051
103.5	0	0	0	0	0	0	0	0	0	0	0	0	0	0	0	0	0	0	0	0	0	0	0	0	0	0	0	0.080395	0.235135	0.406988	0.546669	0.689078	0.823722	0.966813	1.12252	1.30057	1.49951	1.71708	1.94337	2.17201	2.39749	2.61573	2.82423	3.0184	3.19725	3.3555	3.49399	3.60978	3.70767
104	0	0	0	0	0	0	0	0	0	0	0	0	0	0	0	0	0	0	0	0	0	0	0	0	0	0	0	0	0.16786	0.329643	0.440882	0.564724	0.681153	0.812565	0.964146	1.14782	1.36284	1.60686	1.86815	2.13805	2.4081	2.67137	2.92292	3.15564	3.36709	3.55007	3.70443	3.8256	3.91703
104.5	0	0	0	0	0	0	0	0	0	0	0	0	0	0	0	0	0	0	0	0	0	0	0	0	0	0	0	0.078635	0.223978	0.38527	0.516524	0.650483	0.777469	0.91285	1.06069	1.23034	1.42057	1.62945	1.84769	2.06927	2.28866	2.50141	2.70433	2.89204	3.06255	3.20983	3.33388	3.43189	3.50861
105	0	0	0	0	0	0	0	0	0	0	0	0	0	0	0	0	0	0	0	0	0	0	0	0	0	0	0	0.075797	0.227099	0.397072	0.538197	0.685437	0.828886	0.984997	1.1574	1.35527	1.57544	1.81399	2.05874	2.30153	2.5354	2.7554	2.95866	3.14068	3.30051	3.4333	3.53925	3.61558	3.66529
105.5	0	0	0	0	0	0	0	0	0	0	0	0	0	0	0	0	0	0	0	0	0	0	0	0	0	0	0	0.04301	0.192381	0.359954	0.50214	0.655135	0.806847	0.974029	1.16001	1.37453	1.6143	1.87535	2.14454	2.41294	2.67277	2.91847	3.14682	3.35286	3.53576	3.69029	3.81707	3.9129	3.98088
106	0	0	0	0	0	0	0	0	0	0	0	0	0	0	0	0	0	0	0	0	0	0	0	0	0	0	0	0.073486	0.231581	0.410544	0.559909	0.715449	0.865352	1.02513	1.19689	1.38858	1.5964	1.8163	2.03712	2.25212	2.45633	2.64698	2.82332	2.98333	3.12806	3.25479	3.36532	3.45792	3.53648
106.5	0	0	0	0	0	0	0	0	0	0	0	0	0	0	0	0	0	0	0	0	0	0	0	0	0	0	0	0	0.173698	0.351408	0.481395	0.626402	0.764845	0.917986	1.08856	1.28665	1.5094	1.75332	2.00652	2.2612	2.51056	2.74963	2.97543	3.18297	3.37128	3.53484	3.67429	3.78618	3.8742
107	0	0	0	0	0	0	0	0	0	0	0	0	0	0	0	0	0	0	0	0	0	0	0	0	0	0	0	0	0.153999	0.300128	0.420492	0.551767	0.680411	0.823545	0.985054	1.17492	1.39123	1.63117	1.88346	2.14066	2.39626	2.64551	2.88554	3.11107	3.32073	3.5077	3.67152	3.80652	3.91513
107.5	0	0	0	0	0	0	0	0	0	0	0	0	0	0	0	0	0	0	0	0	0	0	0	0	0	0	0	0	0.160282	0.325739	0.448535	0.586062	0.718347	0.865558	1.03073	1.22385	1.44212	1.68169	1.93006	2.17858	2.41995	2.64923	2.86404	3.06083	3.24049	3.40006	3.54266	3.66681	3.77779
108	0	0	0	0	0	0	0	0	0	0	0	0	0	0	0	0	0	0	0	0	0	0	0	0	0	0	0	0.010237	0.159998	0.301316	0.405532	0.51698	0.621357	0.735084	0.86166	1.00985	1.17845	1.36522	1.56097	1.75935	1.95456	2.14216	2.31923	2.48152	2.6284	2.75648	2.86818	2.96373	3.05052
108.5	0	0	0	0	0	0	0	0	0	0	0	0	0	0	0	0	0	0	0	0	0	0	0	0	0	0	0	0.044949	0.147013	0.275106	0.391003	0.513416	0.634103	0.764722	0.908912	1.07578	1.26486	1.47491	1.69686	1.92434	2.15128	2.37277	2.5853	2.78319	2.96444	3.12286	3.25864	3.36865	3.45755
109	0	0	0	0	0	0	0	0	0	0	0	0	0	0	0	0	0	0	0	0	0	0	0	0	0	0	0	0.047267	0.156472	0.296362	0.427445	0.570832	0.718067	0.882019	1.0651	1.27524	1.50783	1.75749	2.01043	2.25811	2.49473	2.71776	2.92738	3.12184	3.30176	3.46109	3.59737	3.70312	3.77844
109.5	0	0	0	0	0	0	0	0	0	0	0	0	0	0	0	0	0	0	0	0	0	0	0	0	0	0	0	0.047784	0.163468	0.312457	0.452603	0.60609	0.763599	0.938465	1.13291	1.35519	1.60038	1.86272	2.12737	2.38449	2.62685	2.85073	3.05559	3.23969	3.4044	3.5456	3.66282	3.75104	3.81132
110	0	0	0	0	0	0	0	0	0	0	0	0	0	0	0	0	0	0	0	0	0	0	0	0	0	0	0	0.089721	0.252244	0.433933	0.583758	0.738127	0.88579	1.04325	1.21378	1.40642	1.61818	1.84568	2.07818	2.30973	2.53618	2.75542	2.96707	3.16824	3.35861	3.53158	3.68513	3.81154	3.91066
110.5	0	0	0	0	0	0	0	0	0	0	0	0	0	0	0	0	0	0	0	0	0	0	0	0	0	0	0	0.034409	0.165708	0.315665	0.444535	0.583193	0.72071	0.87206	1.04052	1.23517	1.45326	1.69131	1.93768	2.18519	2.42835	2.66394	2.89074	3.10496	3.3057	3.48551	3.64178	3.76614	3.85817
111	0	0	0	0	0	0	0	0	0	0	0	0	0	0	0	0	0	0	0	0	0	0	0	0	0	0	0	0	0.156192	0.268788	0.397947	0.510236	0.631163	0.762468	0.912795	1.09003	1.29262	1.51747	1.75365	1.994	2.2325	2.46495	2.68897	2.8998	3.09591	3.27003	3.42037	3.54036	3.63167
111.5	0	0	0	0	0	0	0	0	0	0	0	0	0	0	0	0	0	0	0	0	0	0	0	0	0	0	0	0	0.136094	0.240199	0.347599	0.435172	0.526321	0.622524	0.732196	0.862487	1.01349	1.1839	1.36642	1.55651	1.75009	1.94393	2.13572	2.3206	2.49639	2.65602	2.79785	2.91617	3.01344
112	0	0	0	0	0	0	0	0	0	0	0	0	0	0	0	0	0	0	0	0	0	0	0	0	0	0	0	0.057236	0.201889	0.355107	0.477667	0.605935	0.729268	0.863493	1.01217	1.18386	1.37598	1.58502	1.80019	2.01447	2.22212	2.41927	2.60399	2.77277	2.92518	3.05668	3.16719	3.25327	3.3177
112.5	0	0	0	0	0	0	0	0	0	0	0	0	0	0	0	0	0	0	0	0	0	0	0	0	0	0	0	0	0.1441	0.264848	0.398756	0.515273	0.641196	0.777817	0.933832	1.11712	1.32591	1.55687	1.79863	2.04353	2.28504	2.51856	2.74147	2.94912	3.14053	3.30969	3.45653	3.57653	3.67317
113	0	0	0	0	0	0	0	0	0	0	0	0	0	0	0	0	0	0	0	0	0	0	0	0	0	0	0	0.013284	0.126573	0.229515	0.357559	0.475566	0.606809	0.753654	0.92473	1.12912	1.3652	1.62946	1.90835	2.19153	2.46923	2.73362	2.97938	3.19945	3.39138	3.54836	3.67006	3.75343	3.80299
113.5	0	0	0	0	0	0	0	0	0	0	0	0	0	0	0	0	0	0	0	0	0	0	0	0	0	0	0	0.04221	0.166862	0.323794	0.467827	0.624555	0.78451	0.962593	1.16209	1.39274	1.65087	1.93207	2.22197	2.51055	2.78899	3.05095	3.29259	3.5082	3.69611	3.84967	3.96778	4.04591	4.08615
114	0	0	0	0	0	0	0	0	0	0	0	0	0	0	0	0	0	0	0	0	0	0	0	0	0	0	0	0.060013	0.18619	0.341369	0.481501	0.632087	0.784092	0.952528	1.14136	1.36075	1.6079	1.87896	2.16017	2.44171	2.71466	2.97232	3.21048	3.42318	3.60872	3.76076	3.87872	3.95869	4.0032
114.5	0	0	0	0	0	0	0	0	0	0	0	0	0	0	0	0	0	0	0	0	0	0	0	0	0	0	0	0.055049	0.190022	0.34876	0.485781	0.631007	0.775098	0.933569	1.11023	1.31467	1.54414	1.79507	2.05503	2.31545	2.56857	2.80847	3.03119	3.2309	3.40555	3.54869	3.65931	3.73347	3.77352
115	0	0	0	0	0	0	0	0	0	0	0	0	0	0	0	0	0	0	0	0	0	0	0	0	0	0	0	0.047745	0.16266	0.303991	0.430501	0.565516	0.700901	0.850739	1.01936	1.21678	1.44126	1.68996	1.95076	2.21495	2.47452	2.72341	2.95779	3.17207	3.36498	3.53059	3.66912	3.7766	3.85634
115.5	0	0	0	0	0	0	0	0	0	0	0	0	0	0	0	0	0	0	0	0	0	0	0	0	0	0	0	0.010129	0.161061	0.316903	0.441958	0.578036	0.711597	0.860645	1.02962	1.22928	1.45789	1.71267	1.98166	2.2566	2.52983	2.79531	3.04895	3.28426	3.49902	3.68554	3.84282	3.96498	4.05417
116	0	0	0	0	0	0	0	0	0	0	0	0	0	0	0	0	0	0	0	0	0	0	0	0	0	0	0	0	0.140982	0.255293	0.394254	0.518941	0.656134	0.808327	0.985739	1.19891	1.44758	1.72978	2.03308	2.34808	2.66501	2.97507	3.27116	3.54315	3.78602	3.98923	4.15061	4.26417	4.33303
116.5	0	0	0	0	0	0	0	0	0	0	0	0	0	0	0	0	0	0	0	0	0	0	0	0	0	0	0	0	0.105039	0.207266	0.331137	0.445762	0.574461	0.719517	0.88933	1.09237	1.32625	1.58678	1.86066	2.13933	2.41629	2.68779	2.95229	3.20487	3.4431	3.65576	3.83657	3.97281	4.0621
117	0	0	0	0	0	0	0	0	0	0	0	0	0	0	0	0	0	0	0	0	0	0	0	0	0	0	0	0	0.117022	0.227247	0.359327	0.481012	0.616891	0.769364	0.947556	1.1609	1.4076	1.68394	1.97607	2.27418	2.56961	2.85596	3.12898	3.38132	3.60909	3.80129	3.95304	4.05541	4.10929
117.5	0	0	0	0	0	0	0	0	0	0	0	0	0	0	0	0	0	0	0	0	0	0	0	0	0	0	0	0	0.155894	0.307645	0.413627	0.53168	0.642094	0.764082	0.900427	1.05978	1.23945	1.43562	1.63771	1.83941	2.03664	2.22796	2.41429	2.59514	2.77319	2.94593	3.11575	3.27869	3.439
118	0	0	0	0	0	0	0	0	0	0	0	0	0	0	0	0	0	0	0	0	0	0	0	0	0	0	0	0.037399	0.173994	0.311638	0.419399	0.53431	0.644569	0.764545	0.89641	1.04686	1.21248	1.3891	1.56661	1.73887	1.90175	2.05335	2.19357	2.32113	2.43674	2.53742	2.62326	2.69177	2.74596
118.5	0	0	0	0	0	0	0	0	0	0	0	0	0	0	0	0	0	0	0	0	0	0	0	0	0	0	0	0.047393	0.148531	0.27556	0.391819	0.516904	0.643736	0.785071	0.944877	1.13225	1.34506	1.58004	1.82544	2.07346	2.31767	2.55363	2.77865	2.98734	3.17701	3.339	3.46986	3.56294	3.62039
119	0	0	0	0	0	0	0	0	0	0	0	0	0	0	0	0	0	0	0	0	0	0	0	0	0	0	0	0.065823	0.187522	0.34013	0.480113	0.6294	0.777519	0.936857	1.10947	1.30343	1.51541	1.74162	1.97063	2.19572	2.41243	2.61886	2.81506	2.99905	3.17133	3.32673	3.46446	3.57917	3.6732
119.5	0	0	0	0	0	0	0	0	0	0	0	0	0	0	0	0	0	0	0	0	0	0	0	0	0	0	0	0.040653	0.143216	0.273687	0.393994	0.524113	0.656682	0.804768	0.972284	1.16848	1.39088	1.63584	1.89078	2.1471	2.39769	2.63773	2.86461	3.07365	3.26358	3.42763	3.5644	3.66841	3.74209
120	0	0	0	0	0	0	0	0	0	0	0	0	0	0	0	0	0	0	0	0	0	0	0	0	0	0	0	0.059283	0.183666	0.328252	0.451409	0.580126	0.705883	0.842622	0.993945	1.16843	1.36382	1.57702	1.79761	2.0191	2.23644	2.44635	2.64718	2.83506	3.00911	3.1635	3.29765	3.40716	3.49553
120.5	0	0	0	0	0	0	0	0	0	0	0	0	0	0	0	0	0	0	0	0	0	0	0	0	0	0	0	0.095191	0.241166	0.406718	0.545759	0.688865	0.82546	0.969775	1.12454	1.29802	1.48781	1.69112	1.89832	2.10378	2.30331	2.49443	2.67612	2.84533	3.00159	3.13994	3.26012	3.35834	3.43768
121	0	0	0	0	0	0	0	0	0	0	0	0	0	0	0	0	0	0	0	0	0	0	0	0	0	0	0	0.057716	0.182608	0.336226	0.47455	0.622532	0.770807	0.933695	1.11468	1.32331	1.55673	1.81131	2.0744	2.33756	2.59372	2.83793	3.0673	3.27686	3.46533	3.62641	3.75962	3.86066	3.9326
121.5	0	0	0	0	0	0	0	0	0	0	0	0	0	0	0	0	0	0	0	0	0	0	0	0	0	0	0	0.037178	0.138126	0.267978	0.389204	0.521633	0.657898	0.810786	0.983452	1.18413	1.40882	1.65237	1.90117	2.14665	2.38306	2.60808	2.82218	3.02381	3.21385	3.38606	3.53804	3.66159	3.75697
122	0	0	0	0	0	0	0	0	0	0	0	0	0	0	0	0	0	0	0	0	0	0	0	0	0	0	0	0.03652	0.171175	0.321897	0.449163	0.586113	0.722435	0.873839	1.04359	1.24014	1.45931	1.69586	1.93659	2.17347	2.40125	2.61781	2.82346	3.01642	3.19734	3.36051	3.50434	3.62209	3.71506
122.5	0	0	0	0	0	0	0	0	0	0	0	0	0	0	0	0	0	0	0	0	0	0	0	0	0	0	0	0.110002	0.269366	0.448116	0.597657	0.751898	0.899148	1.05398	1.2179	1.39794	1.58982	1.78913	1.98536	2.17306	2.34939	2.5141	2.6686	2.81255	2.94721	3.06896	3.17723	3.26765	3.34196
123	0	0	0	0	0	0	0	0	0	0	0	0	0	0	0	0	0	0	0	0	0	0	0	0	0	0	0	0.089529	0.237259	0.39922	0.528729	0.658302	0.778328	0.904294	1.04093	1.19799	1.3751	1.57094	1.77729	1.98936	2.20319	2.41585	2.62537	2.82693	3.01852	3.19271	3.34809	3.47892	3.58853
123.5	0	0	0	0	0	0	0	0	0	0	0	0	0	0	0	0	0	0	0	0	0	0	0	0	0	0	0	0.085598	0.225546	0.388406	0.528725	0.675098	0.816844	0.967627	1.12965	1.31078	1.50791	1.71762	1.92957	2.13779	2.33819	2.52881	2.70936	2.87768	3.03398	3.17353	3.29586	3.39664	3.47854
124	0	0	0	0	0	0	0	0	0	0	0	0	0	0	0	0	0	0	0	0	0	0	0	0	0	0	0	0.051124	0.162598	0.304162	0.435622	0.578393	0.723951	0.885462	1.06588	1.27385	1.50566	1.75656	2.01291	2.26552	2.50725	2.73382	2.94349	3.13285	3.30171	3.44484	3.56171	3.64845	3.70839
124.5	0	0	0	0	0	0	0	0	0	0	0	0	0	0	0	0	0	0	0	0	0	0	0	0	0	0	0	0.026998	0.143349	0.278521	0.397512	0.527936	0.660662	0.810657	0.982127	1.18488	1.41633	1.6726	1.94024	2.20966	2.47235	2.72212	2.95503	3.16518	3.35048	3.504	3.62464	3.70839	3.75892
125	0	0	0	0	0	0	0	0	0	0	0	0	0	0	0	0	0	0	0	0	0	0	0	0	0	0	0	0.076189	0.217542	0.375033	0.503855	0.635583	0.760358	0.892478	1.03496	1.19571	1.37234	1.56186	1.75489	1.94595	2.13117	2.30848	2.47741	2.63579	2.78394	2.91789	3.03797	3.14077	3.2296
125.5	0	0	0	0	0	0	0	0	0	0	0	0	0	0	0	0	0	0	0	0	0	0	0	0	0	0	0	0.06979	0.197058	0.337516	0.450889	0.565996	0.674723	0.790812	0.918062	1.06446	1.2283	1.4068	1.59079	1.77438	1.9529	2.12341	2.2846	2.43394	2.57187	2.69557	2.8069	2.90481	2.99484
126	0	0	0	0	0	0	0	0	0	0	0	0	0	0	0	0	0	0	0	0	0	0	0	0	0	0	0	0.064322	0.186347	0.320675	0.428825	0.539201	0.644751	0.759651	0.888342	1.03917	1.21034	1.39855	1.59344	1.78767	1.97503	2.15129	2.31438	2.46156	2.59369	2.70897	2.81038	2.89807	2.97783
126.5	0	0	0	0	0	0	0	0	0	0	0	0	0	0	0	0	0	0	0	0	0	0	0	0	0	0	0	0.010193	0.183031	0.350674	0.478545	0.61747	0.750935	0.897644	1.06047	1.24846	1.45833	1.68609	1.92005	2.15291	2.37895	2.59461	2.79835	2.98678	3.15986	3.31287	3.44624	3.55606	3.64517
127	0	0	0	0	0	0	0	0	0	0	0	0	0	0	0	0	0	0	0	0	0	0	0	0	0	0	0	0	0.161961	0.331406	0.458785	0.601682	0.739938	0.893763	1.0658	1.26571	1.49012	1.73489	1.98753	2.24026	2.48713	2.72475	2.95208	3.16601	3.36688	3.54908	3.71212	3.84918	3.96055
127.5	0	0	0	0	0	0	0	0	0	0	0	0	0	0	0	0	0	0	0	0	0	0	0	0	0	0	0	0	0.158058	0.280303	0.40888	0.517074	0.63233	0.756397	0.898229	1.06515	1.25517	1.46456	1.68236	1.90142	2.11603	2.32255	2.51935	2.70315	2.87402	3.0275	3.16415	3.27991	3.37739
128	0	0	0	0	0	0	0	0	0	0	0	0	0	0	0	0	0	0	0	0	0	0	0	0	0	0	0	0.03897	0.183265	0.328452	0.441128	0.560157	0.673139	0.7954	0.929946	1.08485	1.25808	1.44685	1.6418	1.8369	2.02715	2.20905	2.38057	2.53812	2.68104	2.80523	2.9114	2.99749	3.06762
128.5	0	0	0	0	0	0	0	0	0	0	0	0	0	0	0	0	0	0	0	0	0	0	0	0	0	0	0	0.096201	0.244784	0.410224	0.546414	0.685294	0.816208	0.953342	1.09937	1.26231	1.44009	1.6303	1.82413	2.0164	2.20303	2.38138	2.55009	2.70607	2.849	2.97504	3.08524	3.17784	3.25747
129	0	0	0	0	0	0	0	0	0	0	0	0	0	0	0	0	0	0	0	0	0	0	0	0	0	0	0	0.049839	0.15497	0.287572	0.40997	0.542797	0.678798	0.831273	1.00382	1.20505	1.43101	1.6762	1.92617	2.1713	2.40502	2.62461	2.83061	3.02218	3.20119	3.36315	3.50721	3.62676	3.72263
129.5	0	0	0	0	0	0	0	0	0	0	0	0	0	0	0	0	0	0	0	0	0	0	0	0	0	0	0	0.070894	0.188533	0.333925	0.465934	0.606366	0.746427	0.899536	1.06943	1.26561	1.48585	1.72673	1.97587	2.22472	2.46624	2.69589	2.91154	3.10935	3.28884	3.44441	3.57564	3.67844	3.75674
130	0	0	0	0	0	0	0	0	0	0	0	0	0	0	0	0	0	0	0	0	0	0	0	0	0	0	0	0.136758	0.286764	0.450066	0.582752	0.715532	0.83911	0.968094	1.10621	1.26186	1.43313	1.61706	1.80432	1.98951	2.1692	2.34203	2.50832	2.66659	2.81765	2.95769	3.08722	3.20283	3.30881
130.5	0	0	0	0	0	0	0	0	0	0	0	0	0	0	0	0	0	0	0	0	0	0	0	0	0	0	0	0.052278	0.16171	0.29449	0.412275	0.537643	0.663652	0.804374	0.964681	1.1546	1.37259	1.61576	1.87223	2.13385	2.39369	2.6469	2.89062	3.11918	3.33014	3.51463	3.66949	3.78685	3.86784
131	0	0	0	0	0	0	0	0	0	0	0	0	0	0	0	0	0	0	0	0	0	0	0	0	0	0	0	0.057797	0.168754	0.306881	0.432396	0.566397	0.700951	0.849553	1.01635	1.21088	1.43085	1.67251	1.92306	2.17375	2.41765	2.65058	2.87092	3.07534	3.2641	3.43217	3.58001	3.70348	3.80647
131.5	0	0	0	0	0	0	0	0	0	0	0	0	0	0	0	0	0	0	0	0	0	0	0	0	0	0	0	0.10592	0.24998	0.413623	0.551345	0.692668	0.828435	0.974275	1.13476	1.31975	1.52727	1.75411	1.98906	2.22537	2.45831	2.68556	2.90694	3.12008	3.32579	3.51855	3.6981	3.8573	3.99718
132	0	0	0	0	0	0	0	0	0	0	0	0	0	0	0	0	0	0	0	0	0	0	0	0	0	0	0	0.025424	0.178129	0.329004	0.441176	0.556609	0.662378	0.775528	0.901218	1.05029	1.2243	1.42468	1.64688	1.89034	2.15505	2.44088	2.74706	3.066	3.39138	3.70452	3.99345	4.23491	4.41946
132.5	0	0	0	0	0	0	0	0	0	0	0	0	0	0	0	0	0	0	0	0	0	0	0	0	0	0	0	0.076371	0.206952	0.356614	0.482784	0.613483	0.740572	0.879299	1.03471	1.21721	1.42601	1.65931	1.90684	2.16169	2.41738	2.66864	2.91157	3.13939	3.34883	3.5309	3.68299	3.79819	3.87814
133	0	0	0	0	0	0	0	0	0	0	0	0	0	0	0	0	0	0	0	0	0	0	0	0	0	0	0	0.063677	0.20601	0.355433	0.471199	0.58763	0.694468	0.807017	0.930162	1.07393	1.23944	1.42763	1.63382	1.85731	2.09836	2.35758	2.63548	2.92664	3.22684	3.52017	3.79636	4.03335	4.22108
133.5	0	0	0	0	0	0	0	0	0	0	0	0	0	0	0	0	0	0	0	0	0	0	0	0	0	0	0	0	0.153379	0.305329	0.408775	0.518651	0.616353	0.7212	0.838555	0.980754	1.15162	1.35562	1.59155	1.86199	2.16868	2.51134	2.88726	3.28376	3.68839	4.07257	4.41558	4.68354	4.85951
134	0	0	0	0	0	0	0	0	0	0	0	0	0	0	0	0	0	0	0	0	0	0	0	0	0	0	0	0.104327	0.247256	0.408926	0.543228	0.678377	0.8043	0.935448	1.07648	1.23792	1.42066	1.62497	1.8437	2.07247	2.30683	2.54287	2.77749	3.0045	3.22111	3.4189	3.59638	3.74687	3.87313
134.5	0	0	0	0	0	0	0	0	0	0	0	0	0	0	0	0	0	0	0	0	0	0	0	0	0	0	0	0.114093	0.274254	0.450481	0.594089	0.739961	0.878109	1.02532	1.18622	1.37102	1.5782	1.80526	2.04152	2.27987	2.51396	2.73896	2.95182	3.14761	3.32519	3.47919	3.61014	3.7147	3.79636
135	0	0	0	0	0	0	0	0	0	0	0	0	0	0	0	0	0	0	0	0	0	0	0	0	0	0	0	0.032077	0.151764	0.286171	0.398575	0.517759	0.635347	0.766995	0.918481	1.10088	1.31394	1.55591	1.81587	2.08595	2.35864	2.62786	2.88924	3.13561	3.36399	3.56546	3.73815	3.8749	3.97753
135.5	0	0	0	0	0	0	0	0	0	0	0	0	0	0	0	0	0	0	0	0	0	0	0	0	0	0	0	0.035868	0.16648	0.294517	0.389516	0.487372	0.578301	0.677883	0.791361	0.928222	1.08848	1.2706	1.46604	1.66882	1.87344	2.07562	2.27251	2.45939	2.6351	2.79427	2.93733	3.06025	3.16619
136	0	0	0	0	0	0	0	0	0	0	0	0	0	0	0	0	0	0	0	0	0	0	0	0	0	0	0	0	0.159084	0.277586	0.396828	0.490941	0.586261	0.684626	0.796753	0.932495	1.09519	1.28733	1.50518	1.74765	2.01267	2.29696	2.59618	2.89954	3.19841	3.47449	3.71781	3.91134	4.05211
136.5	0	0	0	0	0	0	0	0	0	0	0	0	0	0	0	0	0	0	0	0	0	0	0	0	0	0	0	0.086391	0.210564	0.342469	0.442702	0.537899	0.620746	0.704791	0.796212	0.905272	1.03495	1.18697	1.35712	1.54298	1.74177	1.95062	2.16701	2.38525	2.60297	2.81241	3.01341	3.20016	3.37793
137	0	0	0	0	0	0	0	0	0	0	0	0	0	0	0	0	0	0	0	0	0	0	0	0	0	0	0	0.095914	0.21069	0.329753	0.417573	0.498348	0.566374	0.634798	0.710572	0.803903	0.91814	1.05476	1.20947	1.37959	1.56233	1.75518	1.95633	2.16145	2.36972	2.57534	2.77968	2.9776	3.17422
137.5	0	0	0	0	0	0	0	0	0	0	0	0	0	0	0	0	0	0	0	0	0	0	0	0	0	0	0	0.130784	0.275037	0.429738	0.551706	0.670015	0.775738	0.883092	0.997275	1.12836	1.27803	1.44703	1.62976	1.82291	2.02308	2.22706	2.43215	2.63277	2.8264	3.00578	3.17031	3.31499	3.4439
138	0	0	0	0	0	0	0	0	0	0	0	0	0	0	0	0	0	0	0	0	0	0	0	0	0	0	0	0.115895	0.25974	0.414442	0.535915	0.65393	0.759441	0.866964	0.981932	1.11478	1.26751	1.44128	1.6307	1.83258	2.04335	2.25941	2.47762	2.69178	2.899	3.09127	3.26765	3.42216	3.55819
138.5	0	0	0	0	0	0	0	0	0	0	0	0	0	0	0	0	0	0	0	0	0	0	0	0	0	0	0	0.139317	0.288563	0.447348	0.570752	0.68824	0.790407	0.891543	0.997205	1.11784	1.25602	1.41331	1.58538	1.77017	1.96568	2.16998	2.38145	2.59523	2.80927	3.01571	3.21341	3.39494	3.56284
139	0	0	0	0	0	0	0	0	0	0	0	0	0	0	0	0	0	0	0	0	0	0	0	0	0	0	0	0.090547	0.225742	0.379355	0.507567	0.637979	0.761395	0.892064	1.03425	1.19742	1.38088	1.58328	1.79657	2.01694	2.24216	2.47163	2.70591	2.94193	3.17873	3.40695	3.62269	3.81394	3.9795
139.5	0	0	0	0	0	0	0	0	0	0	0	0	0	0	0	0	0	0	0	0	0	0	0	0	0	0	0	0.145841	0.301942	0.469324	0.601485	0.729505	0.843561	0.958567	1.07955	1.21654	1.37053	1.54166	1.72412	1.91552	2.11461	2.32113	2.53566	2.75535	2.9795	3.19974	3.4131	3.60832	3.78419
140	0	0	0	0	0	0	0	0	0	0	0	0	0	0	0	0	0	0	0	0	0	0	0	0	0	0	0	0.137753	0.294994	0.465376	0.601852	0.736337	0.858655	0.983858	1.11641	1.26606	1.43299	1.61673	1.8106	2.01145	2.21723	2.42683	2.63982	2.85233	3.06264	3.26218	3.44805	3.6111	3.75202
140.5	0	0	0	0	0	0	0	0	0	0	0	0	0	0	0	0	0	0	0	0	0	0	0	0	0	0	0	0.075275	0.209991	0.355592	0.469247	0.581997	0.686518	0.79888	0.925547	1.07735	1.255	1.45771	1.67734	1.90903	2.14867	2.39333	2.6414	2.88798	3.13141	3.36264	3.57899	3.76971	3.93418
141	0	0	0	0	0	0	0	0	0	0	0	0	0	0	0	0	0	0	0	0	0	0	0	0	0	0	0	0.077644	0.184145	0.29448	0.375236	0.450216	0.51489	0.582756	0.661166	0.760298	0.882828	1.02919	1.19361	1.37207	1.56089	1.75723	1.95962	2.16455	2.37234	2.57827	2.78452	2.9864	3.18941
141.5	0	0	0	0	0	0	0	0	0	0	0	0	0	0	0	0	0	0	0	0	0	0	0	0	0	0	0	0.104722	0.24414	0.393394	0.509063	0.620495	0.719077	0.81921	0.926553	1.05134	1.19563	1.36053	1.5413	1.73606	1.94337	2.16218	2.39188	2.62814	2.86922	3.10583	3.33509	3.54571	3.73727
142	0	0	0	0	0	0	0	0	0	0	0	0	0	0	0	0	0	0	0	0	0	0	0	0	0	0	0	0.116417	0.261446	0.416905	0.538423	0.656384	0.762092	0.870623	0.987752	1.124	1.28094	1.45907	1.65239	1.85773	2.07231	2.29383	2.52073	2.74815	2.97424	3.19062	3.39545	3.57988	3.74508
142.5	0	0	0	0	0	0	0	0	0	0	0	0	0	0	0	0	0	0	0	0	0	0	0	0	0	0	0	0.121898	0.270569	0.429336	0.55276	0.67183	0.777721	0.885873	1.00235	1.13796	1.29445	1.47236	1.66578	1.87173	2.08786	2.31235	2.54414	2.77872	3.01455	3.24303	3.46213	3.66183	3.84235
143	0	0	0	0	0	0	0	0	0	0	0	0	0	0	0	0	0	0	0	0	0	0	0	0	0	0	0	0.094734	0.234865	0.386117	0.504697	0.621295	0.727675	0.839257	0.961953	1.10632	1.2734	1.46297	1.66772	1.8832	2.10528	2.3307	2.55733	2.78021	2.99799	3.20359	3.39675	3.5708	3.72838
143.5	0	0	0	0	0	0	0	0	0	0	0	0	0	0	0	0	0	0	0	0	0	0	0	0	0	0	0	0.081338	0.21081	0.363851	0.493172	0.621757	0.740287	0.863276	0.997144	1.15397	1.3362	1.54499	1.77365	2.01852	2.27626	2.54399	2.81933	3.0954	3.36841	3.62617	3.86397	4.06863	4.23821
144	0	0	0	0	0	0	0	0	0	0	0	0	0	0	0	0	0	0	0	0	0	0	0	0	0	0	0	0.128237	0.290766	0.465252	0.601656	0.733829	0.851634	0.971601	1.1	1.24861	1.41973	1.6147	1.82798	2.05707	2.29969	2.55386	2.81813	3.08689	3.35767	3.61969	3.86927	4.09314	4.28885
144.5	0	0	0	0	0	0	0	0	0	0	0	0	0	0	0	0	0	0	0	0	0	0	0	0	0	0	0	0.138698	0.297847	0.467877	0.600481	0.727899	0.840194	0.95301	1.07219	1.20872	1.36459	1.54078	1.73198	1.93596	2.15104	2.37597	2.60991	2.84834	3.08941	3.32385	3.54885	3.75319	3.93577
145	0	0	0	0	0	0	0	0	0	0	0	0	0	0	0	0	0	0	0	0	0	0	0	0	0	0	0	0.076566	0.193348	0.329997	0.445815	0.56254	0.671902	0.786801	0.912291	1.05839	1.2261	1.41558	1.62052	1.83855	2.06881	2.31182	2.56902	2.83755	3.11649	3.39467	3.66674	3.91607	4.13827
145.5	0	0	0	0	0	0	0	0	0	0	0	0	0	0	0	0	0	0	0	0	0	0	0	0	0	0	0	0.056412	0.195759	0.33855	0.446848	0.555707	0.655448	0.76205	0.88118	1.02306	1.18823	1.37579	1.57784	1.78943	2.00637	2.22573	2.44606	2.66337	2.87714	3.08098	3.27491	3.4524	3.61666
146	0	0	0	0	0	0	0	0	0	0	0	0	0	0	0	0	0	0	0	0	0	0	0	0	0	0	0	0.118818	0.265831	0.422464	0.543367	0.65899	0.760349	0.86235	0.970773	1.09588	1.23938	1.40193	1.57871	1.76857	1.97182	2.18973	2.42421	2.6731	2.9363	3.20437	3.47371	3.72943	3.96814
146.5	0	0	0	0	0	0	0	0	0	0	0	0	0	0	0	0	0	0	0	0	0	0	0	0	0	0	0	0.050801	0.157646	0.290268	0.409303	0.535023	0.659913	0.797302	0.951916	1.13364	1.34117	1.57178	1.81418	2.0611	2.30706	2.54909	2.78655	3.01664	3.2402	3.45133	3.65006	3.82895	3.98992
147	0	0	0	0	0	0	0	0	0	0	0	0	0	0	0	0	0	0	0	0	0	0	0	0	0	0	0	0.099603	0.257454	0.430469	0.569048	0.707641	0.835867	0.969997	1.11487	1.28078	1.46743	1.67375	1.89163	2.11687	2.3464	2.57849	2.81252	3.04445	3.27302	3.48971	3.69196	3.86971	4.02241
147.5	0	0	0	0	0	0	0	0	0	0	0	0	0	0	0	0	0	0	0	0	0	0	0	0	0	0	0	0.145474	0.306825	0.48294	0.626676	0.77124	0.906556	1.04831	1.20032	1.37156	1.55986	1.76206	1.96809	2.17211	2.37022	2.56072	2.74363	2.91719	3.08227	3.23488	3.37568	3.50052	3.61249
148	0	0	0	0	0	0	0	0	0	0	0	0	0	0	0	0	0	0	0	0	0	0	0	0	0	0	0	0.115655	0.263388	0.427703	0.563301	0.700855	0.831131	0.969729	1.12146	1.29661	1.49463	1.714	1.94532	2.18254	2.42011	2.65369	2.88009	3.0933	3.29049	3.46346	3.61011	3.72423	3.8078
148.5	0	0	0	0	0	0	0	0	0	0	0	0	0	0	0	0	0	0	0	0	0	0	0	0	0	0	0	0.08986	0.227048	0.376121	0.494717	0.613783	0.725798	0.84664	0.982083	1.14241	1.32735	1.53528	1.75699	1.98651	2.21856	2.44906	2.67516	2.89109	3.09411	3.2754	3.43167	3.55436	3.64277
149	0	0	0	0	0	0	0	0	0	0	0	0	0	0	0	0	0	0	0	0	0	0	0	0	0	0	0	0.079594	0.20046	0.332835	0.439547	0.547659	0.650174	0.760614	0.883272	1.02642	1.18892	1.36848	1.55624	1.74627	1.93355	2.11449	2.28693	2.44707	2.59396	2.72291	2.8339	2.92376	2.99558
149.5	0	0	0	0	0	0	0	0	0	0	0	0	0	0	0	0	0	0	0	0	0	0	0	0	0	0	0	0.14188	0.294827	0.459181	0.59013	0.71926	0.837969	0.962187	1.09744	1.25403	1.43173	1.62878	1.83588	2.04672	2.25576	2.45887	2.65365	2.83622	3.00668	3.16161	3.30391	3.43261	3.55434
150	0	0	0	0	0	0	0	0	0	0	0	0	0	0	0	0	0	0	0	0	0	0	0	0	0	0	0	0.086754	0.233873	0.394861	0.52311	0.651168	0.76943	0.893397	1.02813	1.18413	1.36243	1.56376	1.78239	2.01604	2.2626	2.51992	2.78569	3.05247	3.31493	3.55905	3.77773	3.95675	4.09352
150.5	0	0	0	0	0	0	0	0	0	0	0	0	0	0	0	0	0	0	0	0	0	0	0	0	0	0	0	0.10618	0.246113	0.405389	0.539906	0.677807	0.809754	0.950334	1.10361	1.27907	1.47529	1.6898	1.91218	2.13536	2.35316	2.56116	2.75684	2.93629	3.09948	3.24283	3.36859	3.47557	3.5694
151	0	0	0	0	0	0	0	0	0	0	0	0	0	0	0	0	0	0	0	0	0	0	0	0	0	0	0	0.118268	0.277433	0.456643	0.6071	0.762085	0.910997	1.07004	1.24296	1.43948	1.65715	1.89263	2.13413	2.37368	2.60438	2.82134	3.0217	3.2012	3.35951	3.49293	3.60342	3.69012	3.75819
151.5	0	0	0	0	0	0	0	0	0	0	0	0	0	0	0	0	0	0	0	0	0	0	0	0	0	0	0	0.083568	0.244039	0.412427	0.544797	0.679089	0.802897	0.932204	1.07101	1.22924	1.40731	1.60598	1.82041	2.05032	2.29648	2.55993	2.84143	3.13562	3.43821	3.73294	4.00892	4.24321	4.42458
152	0	0	0	0	0	0	0	0	0	0	0	0	0	0	0	0	0	0	0	0	0	0	0	0	0	0	0	0.131252	0.300515	0.487146	0.640411	0.796246	0.943649	1.09942	1.26747	1.45761	1.66758	1.89428	2.12649	2.3569	2.5794	2.78987	2.98619	3.16485	3.32607	3.46646	3.58807	3.6892	3.77398
152.5	0	0	0	0	0	0	0	0	0	0	0	0	0	0	0	0	0	0	0	0	0	0	0	0	0	0	0	0.121569	0.283369	0.461509	0.607392	0.75599	0.897266	1.04802	1.21264	1.40109	1.61137	1.84043	2.07695	2.31329	2.54271	2.76029	2.9631	3.14685	3.31134	3.4529	3.57369	3.67239	3.75368
153	0	0	0	0	0	0	0	0	0	0	0	0	0	0	0	0	0	0	0	0	0	0	0	0	0	0	0	0.082532	0.23091	0.39493	0.528053	0.664188	0.794226	0.934646	1.09012	1.27032	1.47307	1.69479	1.9237	2.1516	2.37157	2.57912	2.77253	2.94981	3.11391	3.26519	3.41045	3.55178	3.69759
153.5	0	0	0	0	0	0	0	0	0	0	0	0	0	0	0	0	0	0	0	0	0	0	0	0	0	0	0	0.089767	0.235299	0.397074	0.528624	0.661765	0.787738	0.923077	1.07349	1.24984	1.45152	1.67641	1.91398	2.15714	2.39981	2.63778	2.86908	3.09013	3.30199	3.50088	3.68992	3.86536	4.03135
154	0	0	0	0	0	0	0	0	0	0	0	0	0	0	0	0	0	0	0	0	0	0	0	0	0	0	0	0.077025	0.215806	0.366994	0.486472	0.605896	0.717104	0.835885	0.967789	1.12281	1.30046	1.49868	1.70798	1.92206	2.13568	2.34534	2.54954	2.7453	2.93373	3.1116	3.28178	3.44105	3.59364
154.5	0	0	0	0	0	0	0	0	0	0	0	0	0	0	0	0	0	0	0	0	0	0	0	0	0	0	0	0.057836	0.168893	0.307094	0.43235	0.565346	0.697623	0.841919	1.00164	1.1854	1.39048	1.61313	1.84199	2.07067	2.29565	2.51657	2.73561	2.95263	3.16966	3.38045	3.5827	3.76534	3.92665
155	0	0	0	0	0	0	0	0	0	0	0	0	0	0	0	0	0	0	0	0	0	0	0	0	0	0	0	0.069603	0.195586	0.350968	0.490124	0.63584	0.77822	0.931291	1.09943	1.2932	1.51167	1.75279	2.0057	2.26354	2.52087	2.77434	3.02256	3.26128	3.48938	3.69844	3.88578	4.04204	4.16744
155.5	0	0	0	0	0	0	0	0	0	0	0	0	0	0	0	0	0	0	0	0	0	0	0	0	0	0	0	0.145535	0.303787	0.476028	0.61613	0.756566	0.887664	1.02494	1.17235	1.33876	1.52199	1.71879	1.91906	2.11684	2.30799	2.49042	2.66376	2.82608	2.97808	3.11606	3.24085	3.3495	3.44624
156	0	0	0	0	0	0	0	0	0	0	0	0	0	0	0	0	0	0	0	0	0	0	0	0	0	0	0	0.080458	0.203003	0.352278	0.48547	0.624596	0.76031	0.905984	1.06568	1.24926	1.45554	1.68221	1.91861	2.15792	2.39482	2.62611	2.8506	3.06487	3.26868	3.45577	3.62552	3.77169	3.89703
156.5	0	0	0	0	0	0	0	0	0	0	0	0	0	0	0	0	0	0	0	0	0	0	0	0	0	0	0	0.049488	0.175372	0.304243	0.401834	0.500465	0.592106	0.691981	0.805568	0.942021	1.10073	1.27929	1.46864	1.66303	1.85818	2.05164	2.24283	2.42942	2.61221	2.78676	2.95375	3.10764	3.25085
157	0	0	0	0	0	0	0	0	0	0	0	0	0	0	0	0	0	0	0	0	0	0	0	0	0	0	0	0.06824	0.21477	0.366887	0.48287	0.597695	0.700646	0.807429	0.923949	1.06192	1.2252	1.41804	1.63903	1.88983	2.17082	2.4801	2.8132	3.15681	3.49814	3.8117	4.0803	4.2788	4.39824
157.5	0	0	0	0	0	0	0	0	0	0	0	0	0	0	0	0	0	0	0	0	0	0	0	0	0	0	0	0.103747	0.236618	0.397964	0.543641	0.697139	0.848181	1.01032	1.18653	1.38583	1.60506	1.83991	2.0772	2.30781	2.5244	2.72234	2.89967	3.05393	3.18631	3.29512	3.38323	3.45138	3.50567
158	0	0	0	0	0	0	0	0	0	0	0	0	0	0	0	0	0	0	0	0	0	0	0	0	0	0	0	0.076257	0.201201	0.355242	0.494772	0.642953	0.790504	0.951649	1.13034	1.33652	1.56761	1.81958	2.07888	2.33595	2.58297	2.81495	3.02978	3.22433	3.39969	3.55271	3.6858	3.79722	3.89206
158.5	0	0	0	0	0	0	0	0	0	0	0	0	0	0	0	0	0	0	0	0	0	0	0	0	0	0	0	0.096514	0.237357	0.401875	0.543598	0.689789	0.830043	0.978779	1.13984	1.32311	1.52736	1.75044	1.98185	2.21433	2.44137	2.65811	2.86162	3.04754	3.21544	3.36129	3.48701	3.59118	3.67921
159	0	0	0	0	0	0	0	0	0	0	0	0	0	0	0	0	0	0	0	0	0	0	0	0	0	0	0	0.111322	0.267398	0.439134	0.578793	0.719979	0.852631	0.992737	1.14468	1.31831	1.51246	1.72488	1.94542	2.16689	2.38254	2.58698	2.77663	2.94671	3.09658	3.22305	3.32893	3.4149	3.4879
159.5	0	0	0	0	0	0	0	0	0	0	0	0	0	0	0	0	0	0	0	0	0	0	0	0	0	0	0	0.094859	0.222122	0.373585	0.507452	0.647787	0.785744	0.935279	1.10034	1.29051	1.50371	1.73653	1.97652	2.21449	2.4423	2.65397	2.84604	3.0144	3.15932	3.27863	3.37585	3.4525	3.51584
160	0	0	0	0	0	0	0	0	0	0	0	0	0	0	0	0	0	0	0	0	0	0	0	0	0	0	0	0.128867	0.282412	0.457204	0.606161	0.759641	0.907372	1.06486	1.23578	1.42956	1.64345	1.87355	2.10749	2.33682	2.55455	2.7561	2.93941	3.10181	3.24462	3.36625	3.47018	3.55689	3.63221
160.5	0	0	0	0	0	0	0	0	0	0	0	0	0	0	0	0	0	0	0	0	0	0	0	0	0	0	0	0.10754	0.257926	0.429052	0.573292	0.721621	0.864373	1.0179	1.18705	1.38242	1.6024	1.84417	2.09607	2.35037	2.60034	2.84108	3.06968	3.28137	3.47546	3.64655	3.79547	3.91825	4.01801
161	0	0	0	0	0	0	0	0	0	0	0	0	0	0	0	0	0	0	0	0	0	0	0	0	0	0	0	0.082493	0.252002	0.44127	0.596662	0.757549	0.913103	1.08212	1.2694	1.48584	1.7287	1.99431	2.26972	2.54643	2.81699	3.07605	3.3206	3.54575	3.75099	3.93065	4.08503	4.2086	4.30202
161.5	0	0	0	0	0	0	0	0	0	0	0	0	0	0	0	0	0	0	0	0	0	0	0	0	0	0	0	0.109191	0.264459	0.434853	0.572954	0.712642	0.844281	0.984189	1.13698	1.3125	1.50925	1.72463	1.94823	2.17317	2.3935	2.60492	2.805	2.98991	3.15973	3.31075	3.44501	3.56028	3.66068
162	0	0	0	0	0	0	0	0	0	0	0	0	0	0	0	0	0	0	0	0	0	0	0	0	0	0	0	0.072195	0.203193	0.364559	0.508866	0.65993	0.807668	0.967054	1.14331	1.34852	1.58291	1.8455	2.125	2.41269	2.6993	2.97646	3.23755	3.47375	3.68139	3.85297	3.98904	4.08757	4.15451
162.5	0	0	0	0	0	0	0	0	0	0	0	0	0	0	0	0	0	0	0	0	0	0	0	0	0	0	0	0.074908	0.203398	0.36227	0.506286	0.6594	0.812168	0.979669	1.16665	1.38447	1.63169	1.90535	2.19151	2.47897	2.75644	3.01435	3.24575	3.44294	3.60396	3.72514	3.81028	3.86287	3.89223
163	0	0	0	0	0	0	0	0	0	0	0	0	0	0	0	0	0	0	0	0	0	0	0	0	0	0	0	0.078544	0.20253	0.354863	0.492689	0.639155	0.785424	0.946083	1.12577	1.33548	1.5739	1.83857	2.11687	2.39928	2.6764	2.9402	3.18464	3.40175	3.58823	3.737	3.84794	3.919	3.95514
163.5	0	0	0	0	0	0	0	0	0	0	0	0	0	0	0	0	0	0	0	0	0	0	0	0	0	0	0	0.136825	0.312778	0.506814	0.666313	0.828764	0.98289	1.14632	1.32314	1.52347	1.74463	1.98303	2.22669	2.46791	2.70047	2.92048	3.12652	3.31605	3.49061	3.64764	3.78987	3.91455	4.0244
164	0	0	0	0	0	0	0	0	0	0	0	0	0	0	0	0	0	0	0	0	0	0	0	0	0	0	0	0.100443	0.265645	0.448962	0.599034	0.752588	0.898787	1.05485	1.22493	1.41888	1.63415	1.86722	2.10636	2.34401	2.57414	2.79306	2.99959	3.19148	3.3708	3.53557	3.6894	3.82999	3.96108
164.5	0	0	0	0	0	0	0	0	0	0	0	0	0	0	0	0	0	0	0	0	0	0	0	0	0	0	0	0.044691	0.155128	0.294379	0.4211	0.556604	0.693094	0.844657	1.01586	1.21661	1.44441	1.69527	1.95628	2.21955	2.47991	2.73556	2.98758	3.2346	3.47834	3.71189	3.93326	4.13077	4.30216
165	0	0	0	0	0	0	0	0	0	0	0	0	0	0	0	0	0	0	0	0	0	0	0	0	0	0	0	0.091094	0.232537	0.393573	0.528384	0.666598	0.799232	0.942118	1.10021	1.28369	1.4909	1.71875	1.9559	2.19513	2.43093	2.66013	2.88188	3.09351	3.29602	3.48457	3.65994	3.8164	3.95657
165.5	0	0	0	0	0	0	0	0	0	0	0	0	0	0	0	0	0	0	0	0	0	0	0	0	0	0	0	0.096913	0.243195	0.416443	0.569298	0.731486	0.893136	1.07047	1.26714	1.49281	1.74321	2.01283	2.28663	2.55463	2.80912	3.04551	3.26202	3.45544	3.62598	3.76871	3.88316	3.96514	4.01682
166	0	0	0	0	0	0	0	0	0	0	0	0	0	0	0	0	0	0	0	0	0	0	0	0	0	0	0	0.076268	0.199227	0.349841	0.484947	0.627104	0.767184	0.919098	1.08704	1.28099	1.49912	1.73832	1.98663	2.23621	2.48093	2.71715	2.94368	3.15761	3.35979	3.5453	3.71486	3.86308	3.99278
166.5	0	0	0	0	0	0	0	0	0	0	0	0	0	0	0	0	0	0	0	0	0	0	0	0	0	0	0	0.094686	0.252348	0.42597	0.566336	0.708879	0.843822	0.988263	1.14704	1.33019	1.53572	1.76045	1.99337	2.22787	2.45917	2.68485	2.90476	3.11683	3.32249	3.51719	3.70172	3.86937	4.02107
167	0	0	0	0	0	0	0	0	0	0	0	0	0	0	0	0	0	0	0	0	0	0	0	0	0	0	0	0.017878	0.14487	0.291566	0.419863	0.560537	0.703075	0.863686	1.04671	1.26245	1.50783	1.77831	2.05946	2.34144	2.6164	2.87971	3.12993	3.36416	3.58404	3.78506	3.96846	4.12796	4.26486
167.5	0	0	0	0	0	0	0	0	0	0	0	0	0	0	0	0	0	0	0	0	0	0	0	0	0	0	0	0.036944	0.198048	0.364731	0.495887	0.634734	0.768484	0.915225	1.07893	1.26922	1.48329	1.71745	1.96008	2.20411	2.44406	2.67664	2.90057	3.11236	3.31185	3.49302	3.65506	3.79092	3.90083
168	0	0	0	0	0	0	0	0	0	0	0	0	0	0	0	0	0	0	0	0	0	0	0	0	0	0	0	0.094455	0.251911	0.424979	0.564662	0.706705	0.841801	0.98764	1.14969	1.33868	1.55299	1.78961	2.03702	2.28766	2.53525	2.77553	3.00652	3.22427	3.42894	3.61535	3.78436	3.93064	4.05638
168.5	0	0	0	0	0	0	0	0	0	0	0	0	0	0	0	0	0	0	0	0	0	0	0	0	0	0	0	0.009869	0.170041	0.322819	0.436452	0.558957	0.676384	0.807696	0.957459	1.1355	1.33932	1.56468	1.79899	2.0334	2.26058	2.47581	2.6772	2.8622	3.03274	3.18709	3.32918	3.45801	3.57915
169	0	0	0	0	0	0	0	0	0	0	0	0	0	0	0	0	0	0	0	0	0	0	0	0	0	0	0	0.079804	0.220076	0.373547	0.495995	0.619393	0.735426	0.859894	0.997931	1.15918	1.34248	1.54532	1.75785	1.97386	2.18843	2.39849	2.60285	2.79855	2.98607	3.16084	3.3237	3.46959	3.60109
169.5	0	0	0	0	0	0	0	0	0	0	0	0	0	0	0	0	0	0	0	0	0	0	0	0	0	0	0	0.024001	0.162111	0.291014	0.384083	0.482083	0.573781	0.676018	0.794219	0.938325	1.10821	1.30206	1.51049	1.72663	1.94387	2.1568	2.36166	2.55289	2.72876	2.88349	3.01708	3.12549	3.21157
170	0	0	0	0	0	0	0	0	0	0	0	0	0	0	0	0	0	0	0	0	0	0	0	0	0	0	0	0.035891	0.177819	0.320317	0.428798	0.541434	0.646671	0.760074	0.885348	1.03057	1.19358	1.37083	1.55258	1.73304	1.90877	2.07902	2.24561	2.40971	2.57592	2.74439	2.9198	3.09931	3.28673
170.5	0	0	0	0	0	0	0	0	0	0	0	0	0	0	0	0	0	0	0	0	0	0	0	0	0	0	0	0.037815	0.153263	0.262093	0.340012	0.418875	0.489573	0.565408	0.650987	0.754353	0.875886	1.01428	1.16251	1.3154	1.4683	1.61766	1.76143	1.89679	2.0243	2.14236	2.25467	2.36235	2.47329
171	0	0	0	0	0	0	0	0	0	0	0	0	0	0	0	0	0	0	0	0	0	0	0	0	0	0	0	0.089238	0.216762	0.358198	0.47395	0.591817	0.704719	0.827577	0.965746	1.12914	1.31713	1.52755	1.74999	1.97653	2.19925	2.4114	2.60796	2.78272	2.93374	3.05673	3.15383	3.22605	3.28135
[truncated: 51 more columns]

## Sheet: RawShortCoreGrainSize
0	0.011482	0.013183	0.015136	0.017378	0.019953	0.022909	0.026303	0.0302	0.034674	0.039811	0.045709	0.052481	0.060256	0.069183	0.079433	0.091201	0.104713	0.120226	0.138038	0.158489	0.18197	0.20893	0.239883	0.275423	0.316228	0.363078	0.416869	0.47863	0.549541	0.630957	0.724436	0.831764	0.954993	1.09648	1.25893	1.44544	1.65959	1.90546	2.18776	2.51189	2.88403	3.31131	3.80189	4.36516	5.01187	5.7544	6.60693	7.58578	8.70964
0.5	0	0	0	0	0	0	0	0	0	0	0	0	0	0	0	0	0	0	0	0	0	0	0	0	0	0	0	0.08485	0.203057	0.343118	0.464754	0.588795	0.705206	0.824535	0.948734	1.08456	1.23036	1.38412	1.53917	1.69324	1.84676	2.00215	2.16307	2.33076	2.50775	2.68994	2.8771	3.06147	3.24409
1	0	0	0	0	0	0	0	0	0	0	0	0	0	0	0	0	0	0	0	0	0	0	0	0	0	0	0	0.062403	0.180227	0.3273	0.460792	0.601558	0.739271	0.885773	1.04349	1.22077	1.41562	1.62561	1.84092	2.0556	2.26521	2.46733	2.66149	2.84564	3.02105	3.18435	3.3376	3.47777	3.60943
1.5	0	0	0	0	0	0	0	0	0	0	0	0	0	0	0	0	0	0	0	0	0	0	0	0	0	0	0	0.161887	0.326653	0.504222	0.645584	0.781963	0.901603	1.0182	1.13519	1.26125	1.39685	1.54196	1.69184	1.84524	2.00253	2.16511	2.33503	2.51177	2.6966	2.88468	3.07586	3.26254	3.44566
2	0	0	0	0	0	0	0	0	0	0	0	0	0	0	0	0	0	0	0	0	0	0	0	0	0	0	0	0.157355	0.316569	0.48798	0.624311	0.755782	0.871227	0.984149	1.09823	1.22232	1.3572	1.50299	1.65467	1.81015	1.96832	2.12887	2.29216	2.45634	2.62185	2.78461	2.94574	3.10104	3.25426
2.5	0	0	0	0	0	0	0	0	0	0	0	0	0	0	0	0	0	0	0	0	0	0	0	0	0	0	0	0.178103	0.345782	0.525189	0.667226	0.802997	0.920904	1.03488	1.14889	1.27215	1.40582	1.55035	1.70116	1.85671	2.01647	2.18048	2.34919	2.52064	2.6951	2.86802	3.04028	3.20698	3.37161
3	0	0	0	0	0	0	0	0	0	0	0	0	0	0	0	0	0	0	0	0	0	0	0	0	0	0	0	0.149625	0.309066	0.489118	0.638854	0.786051	0.918717	1.0512	1.18815	1.34041	1.50951	1.69613	1.89427	2.10114	2.31486	2.53431	2.75927	2.9864	3.21546	3.43948	3.65791	3.86172	4.05085
3.5	0	0	0	0	0	0	0	0	0	0	0	0	0	0	0	0	0	0	0	0	0	0	0	0	0	0	0	0.080259	0.218437	0.390798	0.548401	0.715781	0.880899	1.05749	1.24802	1.46208	1.69699	1.9496	2.20765	2.46281	2.70798	2.93819	3.15081	3.34199	3.51241	3.65946	3.78705	3.89556	3.99156
4	0	0	0	0	0	0	0	0	0	0	0	0	0	0	0	0	0	0	0	0	0	0	0	0	0	0	0	0.155079	0.327849	0.513105	0.658779	0.799443	0.92404	1.04911	1.18046	1.32954	1.49814	1.68697	1.88985	2.10361	2.32541	2.55283	2.7842	3.01476	3.24331	3.46273	3.67306	3.8669	4.04599
4.5	0	0	0	0	0	0	0	0	0	0	0	0	0	0	0	0	0	0	0	0	0	0	0	0	0	0	0	0.141516	0.309357	0.489789	0.631973	0.770544	0.895255	1.02317	1.16053	1.31921	1.50073	1.70533	1.9255	2.15651	2.39371	2.63316	2.87216	3.10548	3.33214	3.54577	3.74733	3.93051	4.09732
5	0	0	0	0	0	0	0	0	0	0	0	0	0	0	0	0	0	0	0	0	0	0	0	0	0	0	0	0.112892	0.265524	0.430759	0.561364	0.689662	0.806038	0.926191	1.05559	1.20482	1.37478	1.56517	1.76854	1.98019	2.19563	2.41114	2.62418	2.82997	3.02783	3.21289	3.38758	3.54921	3.70367
5.5	0	0	0	0	0	0	0	0	0	0	0	0	0	0	0	0	0	0	0	0	0	0	0	0	0	0	0	0.161158	0.32996	0.517413	0.671111	0.821664	0.956942	1.09221	1.23237	1.38864	1.56259	1.755	1.95963	2.17336	2.39363	2.61855	2.84716	3.07557	3.3034	3.52412	3.73794	3.93682	4.12101
6	0	0	0	0	0	0	0	0	0	0	0	0	0	0	0	0	0	0	0	0	0	0	0	0	0	0	0	0.139504	0.297222	0.483747	0.645999	0.809151	0.959711	1.11148	1.26843	1.44187	1.6332	1.8433	2.06522	2.29489	2.52827	2.76154	2.99126	3.21088	3.41736	3.60289	3.76716	3.90561	4.0223
6.5	0	0	0	0	0	0	0	0	0	0	0	0	0	0	0	0	0	0	0	0	0	0	0	0	0	0	0	0.130523	0.277818	0.450824	0.599532	0.747314	0.88178	1.01604	1.15451	1.30827	1.47944	1.66941	1.87233	2.08493	2.30399	2.52652	2.74999	2.96886	3.18116	3.37991	3.56561	3.73319	3.88645
7	0	0	0	0	0	0	0	0	0	0	0	0	0	0	0	0	0	0	0	0	0	0	0	0	0	0	0	0.09395	0.220723	0.372624	0.50542	0.640425	0.767134	0.897723	1.03574	1.19038	1.3615	1.54831	1.74368	1.94454	2.14957	2.35882	2.57326	2.79056	3.01037	3.22472	3.43115	3.61982	3.79145
7.5	0	0	0	0	0	0	0	0	0	0	0	0	0	0	0	0	0	0	0	0	0	0	0	0	0	0	0	0.056334	0.162506	0.29025	0.399798	0.510637	0.615774	0.728862	0.856793	1.01168	1.19632	1.41208	1.65197	1.9116	2.18659	2.47329	2.76922	3.06801	3.36745	3.65671	3.93321	4.18387	4.40757
8	0	0	0	0	0	0	0	0	0	0	0	0	0	0	0	0	0	0	0	0	0	0	0	0	0	0	0	0.074164	0.224781	0.395067	0.535474	0.679218	0.816027	0.962213	1.12232	1.30652	1.51343	1.7408	1.97862	2.22106	2.46354	2.7031	2.93827	3.16484	3.38192	3.58242	3.76542	3.92367	4.05871
8.5	0	0	0	0	0	0	0	0	0	0	0	0	0	0	0	0	0	0	0	0	0	0	0	0	0	0	0	0.106546	0.252505	0.412524	0.540582	0.667331	0.78406	0.90683	1.04179	1.20011	1.38261	1.58865	1.80998	2.04153	2.27896	2.51903	2.75986	2.99681	3.22901	3.44931	3.65739	3.84535	4.01451
9	0	0	0	0	0	0	0	0	0	0	0	0	0	0	0	0	0	0	0	0	0	0	0	0	0	0	0	0.147296	0.305323	0.473981	0.606378	0.734585	0.849424	0.966943	1.09315	1.23895	1.40546	1.59239	1.79252	2.00169	2.2164	2.43402	2.65291	2.86874	3.08056	3.28174	3.47213	3.645	3.80244
9.5	0	0	0	0	0	0	0	0	0	0	0	0	0	0	0	0	0	0	0	0	0	0	0	0	0	0	0	0.131019	0.27949	0.44104	0.570211	0.696594	0.811148	0.929179	1.05649	1.20394	1.37277	1.56291	1.76713	1.98104	2.20079	2.42335	2.64675	2.86628	3.08061	3.28264	3.4717	3.64045	3.78998
10	0	0	0	0	0	0	0	0	0	0	0	0	0	0	0	0	0	0	0	0	0	0	0	0	0	0	0	0.149642	0.305879	0.472213	0.602106	0.726452	0.835649	0.944769	1.05944	1.1902	1.33887	1.50612	1.68645	1.87712	2.07575	2.28021	2.48864	2.696	2.89989	3.09231	3.27162	3.43061	3.57128
10.5	0	0	0	0	0	0	0	0	0	0	0	0	0	0	0	0	0	0	0	0	0	0	0	0	0	0	0	0.160948	0.321693	0.497597	0.638882	0.774538	0.893808	1.01185	1.13468	1.27399	1.43255	1.61202	1.80744	2.01674	2.2382	2.47018	2.71119	2.95572	3.20101	3.43701	3.66062	3.86094	4.03754
11	0	0	0	0	0	0	0	0	0	0	0	0	0	0	0	0	0	0	0	0	0	0	0	0	0	0	0	0.105017	0.262733	0.431326	0.561029	0.686519	0.798914	0.916155	1.04624	1.20261	1.38878	1.60712	1.85231	2.12195	2.41295	2.72136	3.04271	3.36642	3.68494	3.98085	4.2455	4.46131	4.6235
11.5	0	0	0	0	0	0	0	0	0	0	0	0	0	0	0	0	0	0	0	0	0	0	0	0	0	0	0	0.121521	0.23604	0.354615	0.443682	0.525899	0.595626	0.665145	0.740569	0.83109	0.939148	1.0653	1.20464	1.35362	1.50866	1.6664	1.82416	1.97774	2.12631	2.26663	2.40206	2.53339	2.6701
12	0	0	0	0	0	0	0	0	0	0	0	0	0	0	0	0	0	0	0	0	0	0	0	0	0	0	0	0.089516	0.177023	0.267273	0.334316	0.395754	0.447483	0.49924	0.556085	0.625299	0.708779	0.806724	0.914934	1.03032	1.14997	1.27149	1.39341	1.51337	1.63189	1.74748	1.86345	1.97984	2.1026
12.5	0	0	0	0	0	0	0	0	0	0	0	0	0	0	0	0	0	0	0	0	0	0	0	0	0	0	0	0.112102	0.233494	0.36012	0.455488	0.544766	0.622006	0.700919	0.788359	0.894694	1.02263	1.17285	1.33942	1.51767	1.70243	1.88877	2.07269	2.24863	2.41515	2.56831	2.71154	2.84546	2.9794
13	0	0	0	0	0	0	0	0	0	0	0	0	0	0	0	0	0	0	0	0	0	0	0	0	0	0	0	0.169652	0.335205	0.511221	0.649131	0.780948	0.896448	1.01119	1.13095	1.26678	1.42088	1.59439	1.78202	1.98111	2.18905	2.40318	2.621	2.83668	3.04735	3.24466	3.42724	3.58825	3.73023
13.5	0	0	0	0	0	0	0	0	0	0	0	0	0	0	0	0	0	0	0	0	0	0	0	0	0	0	0	0.077189	0.198712	0.346644	0.478033	0.614719	0.74751	0.88988	1.04622	1.22666	1.4304	1.65552	1.89182	2.13286	2.3735	2.61038	2.84201	3.06452	3.27752	3.4745	3.65524	3.81371	3.95321
14	0	0	0	0	0	0	0	0	0	0	0	0	0	0	0	0	0	0	0	0	0	0	0	0	0	0	0	0.097334	0.232802	0.377624	0.489455	0.597502	0.693971	0.793723	0.902936	1.03206	1.18275	1.35522	1.5431	1.7425	1.94982	2.16194	2.37653	2.58842	2.7958	2.99158	3.17556	3.34199	3.49483
14.5	0	0	0	0	0	0	0	0	0	0	0	0	0	0	0	0	0	0	0	0	0	0	0	0	0	0	0	0.159837	0.320274	0.490821	0.624228	0.752076	0.864768	0.977849	1.09706	1.23304	1.38719	1.55972	1.74456	1.93883	2.1404	2.34771	2.55971	2.77226	2.98397	3.18741	3.38155	3.55901	3.7222
15	0	0	0	0	0	0	0	0	0	0	0	0	0	0	0	0	0	0	0	0	0	0	0	0	0	0	0	0.150867	0.308588	0.476578	0.608072	0.734599	0.846831	0.960507	1.08172	1.22162	1.38212	1.56382	1.76035	1.96775	2.18189	2.39875	2.61492	2.82428	3.02438	3.20827	3.3762	3.52373	3.65507
15.5	0	0	0	0	0	0	0	0	0	0	0	0	0	0	0	0	0	0	0	0	0	0	0	0	0	0	0	0.168826	0.327372	0.494675	0.624559	0.747609	0.854651	0.961161	1.07357	1.20328	1.353	1.52403	1.71087	1.91016	2.11826	2.33156	2.5469	2.7583	2.96338	3.15506	3.33363	3.49426	3.64119
16	0	0	0	0	0	0	0	0	0	0	0	0	0	0	0	0	0	0	0	0	0	0	0	0	0	0	0	0.133461	0.275525	0.425228	0.540084	0.648944	0.744039	0.840356	0.944567	1.06768	1.21225	1.37921	1.56287	1.75959	1.96561	2.17729	2.39166	2.60315	2.80992	3.00538	3.1901	3.35886	3.51534
16.5	0	0	0	0	0	0	0	0	0	0	0	0	0	0	0	0	0	0	0	0	0	0	0	0	0	0	0	0.101449	0.244023	0.406092	0.541762	0.679604	0.809762	0.94696	1.09563	1.26586	1.45729	1.66863	1.8908	2.11771	2.34372	2.56423	2.77608	2.97415	3.15729	3.32045	3.46506	3.5883	3.69432
17	0	0	0	0	0	0	0	0	0	0	0	0	0	0	0	0	0	0	0	0	0	0	0	0	0	0	0	0.164893	0.32292	0.490188	0.620333	0.743717	0.850743	0.956362	1.06643	1.19175	1.33471	1.49641	1.67164	1.85747	2.0511	2.24996	2.45225	2.65371	2.8536	3.04649	3.23374	3.41046	3.58022
17.5	0	0	0	0	0	0	0	0	0	0	0	0	0	0	0	0	0	0	0	0	0	0	0	0	0	0	0	0.155472	0.317192	0.48978	0.625384	0.756255	0.872748	0.990914	1.11686	1.26197	1.42814	1.616	1.81896	2.03288	2.25345	2.47665	2.69931	2.91563	3.12371	3.31696	3.49593	3.6555	3.79867
18	0	0	0	0	0	0	0	0	0	0	0	0	0	0	0	0	0	0	0	0	0	0	0	0	0	0	0	0.150025	0.312965	0.487369	0.624864	0.758653	0.879271	1.00348	1.1377	1.29378	1.47344	1.67698	1.89685	2.12791	2.3647	2.60217	2.83621	3.06012	3.27148	3.46327	3.63595	3.78472	3.91284
18.5	0	0	0	0	0	0	0	0	0	0	0	0	0	0	0	0	0	0	0	0	0	0	0	0	0	0	0	0.165724	0.3264	0.496607	0.629473	0.756587	0.868859	0.982499	1.10428	1.24619	1.41095	1.59979	1.80643	2.02654	2.25516	2.48735	2.71885	2.94272	3.15627	3.35226	3.53116	3.68815	3.82687
19	0	0	0	0	0	0	0	0	0	0	0	0	0	0	0	0	0	0	0	0	0	0	0	0	0	0	0	0.091594	0.212266	0.337804	0.430547	0.51699	0.591682	0.669529	0.758621	0.870612	1.00914	1.17572	1.36484	1.57245	1.79388	2.02448	2.2604	2.49497	2.72575	2.945	3.15283	3.34258	3.5173
19.5	0	0	0	0	0	0	0	0	0	0	0	0	0	0	0	0	0	0	0	0	0	0	0	0	0	0	0	0.099962	0.249599	0.414338	0.547853	0.682647	0.808947	0.942145	1.08651	1.25158	1.4364	1.63906	1.85018	2.06328	2.27219	2.47183	2.65854	2.82734	2.97736	3.10545	3.21501	3.30743	3.3905
20	0	0	0	0	0	0	0	0	0	0	0	0	0	0	0	0	0	0	0	0	0	0	0	0	0	0	0	0.15953	0.316383	0.482436	0.611656	0.734871	0.843064	0.951925	1.06801	1.20295	1.3595	1.53902	1.73575	1.94591	2.16519	2.38912	2.61379	2.83246	3.04238	3.23633	3.41482	3.57319	3.71543
20.5	0	0	0	0	0	0	0	0	0	0	0	0	0	0	0	0	0	0	0	0	0	0	0	0	0	0	0	0.14096	0.302146	0.47371	0.606795	0.734346	0.846852	0.960956	1.08367	1.22742	1.39538	1.58942	1.80391	2.03534	2.27945	2.53166	2.78786	3.04047	3.2861	3.51549	3.72768	3.91479	4.07859
21	0	0	0	0	0	0	0	0	0	0	0	0	0	0	0	0	0	0	0	0	0	0	0	0	0	0	0	0.13869	0.296471	0.46433	0.594601	0.719664	0.830376	0.943182	1.06498	1.20788	1.37462	1.5665	1.77729	2.00279	2.23813	2.47822	2.71847	2.95129	3.17344	3.37704	3.56253	3.72511	3.86904
21.5	0	0	0	0	0	0	0	0	0	0	0	0	0	0	0	0	0	0	0	0	0	0	0	0	0	0	0	0.162571	0.322462	0.491456	0.622581	0.747289	0.856467	0.966205	1.08336	1.21995	1.37896	1.56192	1.76305	1.97857	2.20405	2.43485	2.66685	2.89292	3.11	3.31033	3.49396	3.65561	3.79872
22	0	0	0	0	0	0	0	0	0	0	0	0	0	0	0	0	0	0	0	0	0	0	0	0	0	0	0	0.076169	0.199606	0.351278	0.487494	0.630178	0.769292	0.917864	1.07964	1.26471	1.47256	1.70189	1.94259	2.1872	2.42809	2.65857	2.87355	3.06653	3.23596	3.37812	3.49686	3.59394	3.67765
22.5	0	0	0	0	0	0	0	0	0	0	0	0	0	0	0	0	0	0	0	0	0	0	0	0	0	0	0	0.159649	0.316368	0.482323	0.611332	0.73383	0.840408	0.946191	1.05728	1.18477	1.3313	1.49818	1.68006	1.8735	2.07458	2.27917	2.48361	2.68174	2.87116	3.04573	3.20661	3.35072	3.48326
23	0	0	0	0	0	0	0	0	0	0	0	0	0	0	0	0	0	0	0	0	0	0	0	0	0	0	0	0.128203	0.284604	0.45486	0.591601	0.726952	0.85054	0.977413	1.11197	1.26402	1.43373	1.62029	1.81579	2.01467	2.21126	2.40055	2.57878	2.74111	2.88704	3.01444	3.12814	3.23112	3.33299
23.5	0	0	0	0	0	0	0	0	0	0	0	0	0	0	0	0	0	0	0	0	0	0	0	0	0	0	0	0.204709	0.389638	0.549654	0.697639	0.82611	0.941491	1.05238	1.16609	1.29251	1.43384	1.59072	1.75745	1.93022	2.10518	2.27882	2.44857	2.61049	2.76452	2.90823	3.04586	3.17815	3.31276
24	0	0	0	0	0	0	0	0	0	0	0	0	0	0	0	0	0	0	0	0	0	0	0	0	0	0	0	0.150367	0.301115	0.466524	0.600213	0.729744	0.845327	0.96169	1.08482	1.22626	1.3887	1.57348	1.77444	1.98712	2.20621	2.42622	2.64227	2.84725	3.03852	3.21033	3.36499	3.50129	3.62608
[truncated: 51 more columns]

## Sheet: DustGrainSize
Size Class (µm)	0.011482	0.013183	0.015136	0.017378	0.019953	0.022909	0.026303	0.0302	0.034674	0.039811	0.045709	0.052481	0.060256	0.069183	0.079433	0.091201	0.104713	0.120226	0.138038	0.158489	0.18197	0.20893	0.239883	0.275423	0.316228	0.363078	0.416869	0.47863	0.549541	0.630957	0.724436	0.831764	0.954993	1.09648	1.25893	1.44544	1.65959	1.90546	2.18776	2.51189	2.88403	3.31131	3.80189	4.36516	5.01187	5.7544	6.60693	7.58578	8.70964
Sample Fraction	0	0	0	0	0	0	0	0	0	0	0	0	0	0	0	0	0	0	0	0	0	0	0	0	0	0	0	0.120468	0.249013	0.382079	0.482118	0.577511	0.663909	0.757689	0.866426	0.999645	1.15533	1.32743	1.50233	1.67049	1.82647	1.9699	2.10535	2.23992	2.38629	2.55519	2.76283	3.01617	3.32874
[truncated: 51 more columns]

## Sheet: DustXRF
Ti Counts	K Counts	Ca Counts
86.63	94.6	74.45
97.08	97.05	74.6
120.6	96.9	73.58
147.05	95.48	70.13
173.28	93.65	67.33
175.15	91.52	65.45
140.33	85.73	63
123.65	87.5	68.58
114.85	87.45	72.03
103.7	87.2	74.88
92.08	89.63	75.23
81.28	91.05	74.65
73.3	92.35	73.78
60.28	91.2	75.23
57.98	90.22	70.15
53.7	87.68	73.78
52.85	86	74.13
54.3	79.88	78.18
56.65	80.83	82.35
62.88	82.65	81.88
62.48	87.33	81.2
60.73	86.02	78.73
59.1	91.75	74.7
55.7	92.95	75.53
50.4	92.5	69.23
52.35	92.53	70.33
55.5	92.15	66.03
60.68	94	66.55
62.4	93.55	64.98
61.23	92.7	64.2
61.83	96.15	62.23
56.65	95.48	63.75
56.73	91.8	63.3
54.25	87.13	67.7
51.45	85.98	73.38
52.35	83.15	81.53
49.45	84.35	83.23
53.95	86.25	81.53
53.33	86.48	84.68
54.53	91.6	80.25
57.98	91.38	72.9
58.53	94.48	68.08
59.73	90.95	65.6
62.65	86.13	67.73
61.2	82.18	67.18
54.45	81.68	68.78
46.73	79.72	71.68
43.83	85.55	72.05
46.08	89.68	71.78
46.53	86.93	70.23
49.18	92.08	69.2
50.33	98.55	68.1
50.18	105.2	70.08
56.78	112.15	70.13
57.95	111.08	69
64.03	111.38	69.08
69.73	107.2	75.15
71.78	101.53	70.43
71.1	95.8	73.63
64.45	92.93	70.18
60.6	90.28	69.03
62.55	92.4	68.73
54.88	90.45	67
60.77	91.13	69.28
62.15	91.73	68.65
61.73	86.23	71.38
64.08	88.85	74.9
61.35	87.43	78.1
61.85	85.18	83.78
62.78	92.05	88.03
64.33	89.65	89.43
56.93	84.78	86.2
57.53	84.25	84.58
56.55	84.97	78.58
58.53	87.7	75.38
72.35	89.63	74.78
86.38	87.43	68.45
113.78	90.8	75.18
135.13	94.18	71.7
168.25	92.1	70
194.13	94.58	71.83
184.55	93.13	65.28
157.83	95.78	69.4
123.1	96.6	71.43
100.75	92.58	67.58
87.4	89.28	71.05
82.08	88.6	75.38
71.43	88.88	80.48
68.15	81.98	84.73
66.3	82.75	87.23
64.03	83.73	90.63
59.58	80.15	86.5
66.83	80.2	83.88
71.13	84.1	82.25
70.5	87.68	80.08
72.95	87.18	78.28
75.88	85.83	80.03
83.23	92.2	82.73
98.23	96.25	82.4
107.55	95.7	81.45
120.08	91.95	80.58
117.43	93.87	78.08
95.33	92.45	78.4

## Sheet: RockXRF
Ti Counts	K Counts	Ca Counts
72.48	82.58	301.78
64.53	81.5	309.93
59.8	80.38	315.7
55.65	75.68	332.63
53.95	70.8	346.73
47.98	69.83	360.38
48.9	64.78	369.1
46.6	63.75	380.7
44.75	61.3	373.25
45.8	64.2	368.15
44.08	64.53	361.45
50.7	66.43	356.98
56.3	70.53	354.65
60.6	71.75	346.9
66.43	68.38	348.05
63.8	68.63	337
71.23	68.68	337
68.35	69.65	330.55
65.88	75.2	321.68
62.95	77.58	308.7
60	79.75	307.75
58.58	80.05	305.55
53.73	77.3	315
51.4	72.75	322.1
54.83	74.5	324.18
53.2	67.78	326.25
52.33	70.8	319.35
53.13	72.73	325.03
51.08	71.95	323.83
48.43	73.25	319.53
52.43	75.25	319.6
55.33	70.18	325.95
54.2	76.5	323.93
59.33	72.4	326.78
57.75	75.1	326.93
57.63	75.27	328.6
53.03	77.6	323.08
53.2	81.75	309.55
55.55	81.85	305.25
60.1	81.25	303.8
66.72	82.53	311.58
71.85	81.63	327.03
81.05	82.93	346.68
87.08	78.93	360.45
96.38	78.08	368.1
106.1	72.68	353.55
113.63	73.15	339.08
119.98	73.55	316.1
125.45	70.83	308.63
118.38	68.98	305.98
99.8	71.3	309.7
88.68	75.88	317.08
75	76.33	316.6
68.2	74.28	316.55
64.7	80.15	315.6
66.75	78.38	308.3
63.55	79.28	297.33
64.8	80.08	291.75
64.48	78.5	286.6
62.68	80.15	286.45
60.5	79.65	278.38
59.48	79.13	285.28
57.33	82.05	288.98
57.7	78.6	293.53
54.5	75.3	297.63
55.15	77.28	304.18
63.98	74.08	311.35
62.6	72.18	312.23
63.58	72.37	322.23
57.48	71.6	320.43
50.8	71.6	329.28
54.48	75.35	342.2
52.28	78.7	336.05
52.25	77.4	336.05
55.75	78.45	328.73
57.13	79.33	320.9
61.98	78.4	313.2
55.68	78.45	318.33
54.48	74.6	321.23
52.6	79.05	325.63
53.8	77.05	335.3
50.9	74.95	346.6
51.88	73.68	355.93
55.38	74.33	354.25
53.5	76.1	350.43
64.6	76.43	334.65
65.08	73.73	329.75
70.73	78.53	309.75
70.03	75.55	308.13
74.2	77.62	296.35
71.05	79.25	290.75
65.6	81.23	298.75
68	80.4	302.15
67.85	80.58	307.13
67.3	78.93	303.3

[truncated: 1 more sheets: TurbidteDepths]
